# Supplementary material for: A Proteome-Wide Effect of PHF8 Knockdown on Cortical Neurons Shows Downregulation of Parkinson’s Disease-Associated Protein Alpha-Synuclein and Its Interactors
Source: Biomedicines. 2023 Feb 8;11(2):486. doi: 10.3390/biomedicines11020486 (PMC9953648; doi:10.3390/biomedicines11020486)
Supplement: Supplementary file 1 [file biomedicines-11-00486-s001.zip]

Archive with 4 entries (3 files):
- biomedicines-2185327-supplementary/
- biomedicines-2185327-supplementary/Supplementary Table S1 - Protein Quantitation REVISION 1.xlsx
- biomedicines-2185327-supplementary/Supplementary Table S2 - ChipSeq revised with reference.xlsx
- biomedicines-2185327-supplementary/Supplementary Table S3 - DAVID FINAL.xlsx
