# Supplementary material for: A Proteome-Wide Effect of PHF8 Knockdown on Cortical Neurons Shows Downregulation of Parkinson’s Disease-Associated Protein Alpha-Synuclein and Its Interactors
Source: Biomedicines. 2023 Feb 8;11(2):486. doi: 10.3390/biomedicines11020486 (PMC9953648; doi:10.3390/biomedicines11020486)
Supplement: Supplementary file 1 [file biomedicines-11-00486-s001.zip › biomedicines-2185327-supplementary/Supplementary Table S1 - Protein Quantitation REVISION 1.xlsx]

## Sheet: Sheet1
Gene ID	Ratio of PHF8-depleted vs PHF8-rich	SD	CV
CECR5	0.009	NA	0
CCDC50	0.049	NA	0
DCLK1	0.056	0.31	1.37
ARHGEF9	0.074	NA	0
UFL1	0.1	NA	0
AP3S2	0.105	NA	0
ETNK1	0.127	NA	0
PTK2B	0.139	NA	0
SP|Q5I034|CL043_RAT	0.151	0.092	0.561
ENSA	0.153	0.094	0.565
SF1	0.161	NA	0
TMEM165	0.166	NA	0
DNAJC6	0.182	0.407	0.307
RELA	0.198	NA	0
COG1	0.206	0.33	1.06
USP7	0.227	NA	0
CERS1	0.233	NA	0
ATP2B4	0.25	0.185	0.657
NCAM1	0.256	0.013	0.05
CCDC177	0.261	NA	0
NEMF	0.278	NA	0
GIPC1	0.281	NA	0
ME1	0.288	0.404	0.996
GOLGA2	0.302	0.574	1.135
GAP43	0.306	0.013	0.044
CHN1	0.334	NA	0
SNAP29	0.335	0.65	1.143
PCDH8	0.336	0.325	0.799
TTC19	0.336	0.48	1.005
SSSCA1	0.339	0.598	1.103
AFG3L1	0.34	0.496	1.015
GRID1	0.344	NA	0
DNMT1	0.353	0.337	0.032
SUGT1	0.359	0.047	0.129
SLC7A5	0.36	0.307	0.731
CPSF6	0.371	0.491	0.966
PPP1R2	0.373	NA	0
BCAS2	0.373	NA	0
MAP4	0.373	0.059	0.156
ANK2	0.376	0.18	0.454
MAOA	0.382	0.138	0.35
MAP2	0.384	0.02	0.052
DGKG	0.384	NA	0
RABL6	0.387	0.04	0.01
RGD1310819	0.389	0.447	0.892
DOCK7	0.394	0.289	0.034
LAR-PTP2	0.398	NA	0
AAK1	0.4	0.06	0.149
LRCH2	0.401	0.601	1.029
EEFSEC	0.402	0.432	0.045
MPRIP	0.405	NA	0
NEFL	0.405	0.183	0.43
MYG1	0.414	0.648	1.05
ATCAY	0.418	0.867	1.168
AK5	0.421	0.26	0.567
COMMD7	0.421	NA	0
TWF2	0.424	0.089	0.208
CX3CL1	0.425	NA	0
EIF4G3	0.425	0.33	0.682
FADS2	0.429	0.562	0.962
FAF1	0.432	0.507	0.903
PPP2R5D	0.433	NA	0
NUDT21	0.433	NA	0
MTDH	0.433	0.614	1.001
CAMKK2	0.433	0.416	0.795
MBLAC2	0.433	0.249	0.533
CPLX1	0.435	0.02	0.046
MARK2	0.436	NA	0
CAMK2A	0.438	0.159	0.352
VPS13A	0.44	0.216	0.464
SNX16	0.441	NA	0
SCPEP1	0.445	0.514	0.895
OCRL	0.449	NA	0
MEGF9	0.453	NA	0
ASRGL1	0.453	0.161	0.345
SEC23A	0.455	0.53	0.898
IRF2BP1	0.455	0.667	1.017
CALB1	0.457	0.12	0.259
TR|Q8CH90|Q8CH90_RAT	0.461	NA	0
GRIPAP1	0.461	0.266	0.534
ANK3	0.463	0.218	0.447
TRAPPC12	0.466	0.635	0.981
RPH3A	0.466	0.532	0.01
API5	0.467	0.416	0.754
BASP1	0.468	0.003	0.006
CCDC132	0.47	0.444	0.786
L1CAM	0.472	0.268	0.527
NPTXR	0.477	0.211	0.423
CDH13	0.477	0.595	0.936
ARHGEF7	0.478	0.537	0.88
CAMK4	0.481	0.155	0.314
TRIP12	0.483	NA	0
ZWINT	0.487	0.523	0.855
ZFP598	0.488	NA	0
EMC8	0.488	0.597	0.925
DPCD	0.492	NA	0
MRPS23	0.493	0.716	1.014
LOC100912618	0.497	NA	0
UBAP2L	0.499	0.147	0.288
NDUFA11	0.501	NA	0
PRKCG	0.501	0.26	0.487
CLTA	0.501	0.429	0.219
LOC688963	0.501	0.145	0.283
RAC1	0.506	0.601	0.909
PPP1R9B	0.506	0.04	0.078
ACTN1	0.506	0.371	0.65
MTOR	0.51	NA	0
DDI2	0.51	NA	0
NAA38	0.51	NA	0
SRSF11	0.51	0.249	0.173
ATXN2L	0.511	0.467	0.768
DLGAP3	0.513	0.313	0.561
SLC8A1	0.513	0.365	0.636
ABHD6	0.515	NA	0
PPM1E	0.515	0.355	0.619
SIRPA	0.515	0.37	0.64
EFNB1	0.515	NA	0
PCDH10	0.516	0.47	0.766
LOC100363012	0.517	0.258	0.471
SNX17	0.52	NA	0
VTI1A	0.525	0.347	0.021
INPP5F	0.525	0.268	0.045
LARP4B	0.525	0.25	0.452
SYNJ1	0.525	0.163	0.162
GNAI1	0.527	1.067	1.159
NFASC	0.529	0.404	0.671
AKAP5	0.53	0.297	0.521
PPP1R12A	0.534	0.4	0.661
SIRT2	0.534	0.431	0.701
LOC100362814	0.535	NA	0
GMFB	0.535	0.021	0.04
TR|Q6S3A1|Q6S3A1_RAT	0.535	0.448	0.72
RGS19	0.535	NA	0
ARFGAP2	0.537	0.283	0.494
CPNE7	0.539	0.419	0.681
ELAC2	0.54	NA	0
AHCYL2	0.54	1.061	1.148
COQ6	0.544	NA	0
ACADVL	0.549	0.225	0.393
LOC100911537	0.55	0.485	0.749
FAM129B	0.55	NA	0
RRBP1	0.552	0.433	0.686
GNS	0.552	0.127	0.226
MAN2A2	0.555	NA	0
ELFN2	0.555	NA	0
IARS2	0.555	NA	0
PPFIA2	0.557	0.293	0.494
ROBO1	0.557	0.047	0.085
DST	0.56	NA	0
SHROOM2	0.56	NA	0
VPS45	0.56	0.511	0.767
TCERG1	0.562	0.441	0.686
LINGO1	0.565	0.349	0.565
LOC100910017	0.565	NA	0
ABHD17C	0.565	NA	0
GTPBP4	0.567	0.315	0.516
SKIV2L	0.568	0.749	0.964
CDC16	0.568	0.221	0.375
UBTF	0.57	0.477	0.72
COPE	0.57	0.36	0.576
NSF	0.573	0.056	0.097
ADD2	0.576	0.052	0.091
MCCC1	0.578	0.533	0.773
ENY2	0.578	0.353	0.561
SNAP91	0.581	0.045	0.078
HARS	0.581	0.068	0.116
YWHAZ	0.581	0.144	0.244
AGAP2	0.581	0.293	0.476
BSG	0.583	0.173	0.289
YWHAH	0.586	0.378	0.587
CCNY	0.586	0.224	0.369
FAHD2	0.586	0.43	0.651
SYN2	0.589	0.293	0.47
CORO2A	0.592	NA	0
TBC1D13	0.597	NA	0
MCAT	0.597	NA	0
ATG3	0.597	0.101	0.168
NEO1	0.597	0.164	0.27
EVI5L	0.603	0.495	0.71
MAP1A	0.603	0.102	0.168
RAB2B	0.603	0.23	0.287
DBN1	0.605	0.012	0.02
TFG	0.606	0.098	0.161
ATP6V1E1	0.606	0.404	0.603
MECP2	0.608	NA	0
CORO1C	0.608	0.445	0.65
PACSIN1	0.608	0.071	0.117
PEX5L	0.608	NA	0
PPP1R14C	0.608	NA	0
SNCA	0.608	NA	0
STX7	0.611	0.028	0.045
VTI1B	0.611	0.602	0.808
RCN1	0.614	0.284	0.44
RASAL1	0.614	0.252	0.394
CLPB	0.614	0.284	0.44
MAP2K1	0.614	NA	0
DLG1	0.614	NA	0
NTNG2	0.616	0.109	0.175
PLGRKT	0.619	NA	0
RABEP1	0.619	0.146	0.232
MICU3	0.619	NA	0
TRAPPC4	0.619	NA	0
ACAT2	0.62	0.129	0.207
DNM1	0.62	0.313	0.475
PFDN5	0.622	0.498	0.696
MLEC	0.625	NA	0
CCDC124	0.625	NA	0
ABHD11	0.625	NA	0
PFKFB2	0.625	0.098	0.155
LIMCH1	0.625	NA	0
UBE2V2	0.628	0.177	0.277
KPNA6	0.631	NA	0
MYL12B	0.631	0.115	0.181
TMED10	0.631	0.472	0.661
RIMS1	0.631	0.31	0.464
SPTBN4	0.631	0.207	0.32
DMTN	0.631	0.416	0.598
AMPH	0.631	0.224	0.345
CLVS2	0.631	NA	0
PNPT1	0.631	NA	0
GDA	0.634	0.054	0.085
PAK6	0.637	NA	0
PSAP	0.637	0.226	0.344
EIF4E	0.637	0.438	0.032
CLU	0.64	0.31	0.458
PDCL3	0.643	NA	0
RANBP3	0.645	0.286	0.423
ERC2	0.646	0.021	0.033
SCP2	0.646	0.375	0.538
PPM1L	0.649	NA	0
ACAD8	0.649	NA	0
FMNL2	0.649	NA	0
RBM17	0.649	0.21	0.189
GOT1	0.655	0.034	0.052
SDK2	0.655	NA	0
HARS2	0.658	0.392	0.549
ALDOC	0.658	0.327	0.469
THRAP3	0.661	NA	0
HERC1	0.661	NA	0
LXN	0.661	NA	0
DCUN1D1	0.661	NA	0
PALM2	0.661	0.173	0.257
CBL	0.661	NA	0
MAP1B	0.661	0.112	0.169
ASXL1	0.661	NA	0
CPEB2	0.661	NA	0
LPL	0.663	0.187	0.277
ADD3	0.664	0.204	0.301
COPS8	0.664	0.453	0.614
CHMP7	0.664	0.453	0.614
SEZ6L2	0.667	0.228	0.332
ITPA	0.667	0.122	0.182
LOC100911713	0.667	NA	0
BAIAP2	0.667	0.157	0.232
TMX4	0.667	0.528	0.691
SYN1	0.667	0.264	0.381
PPT1	0.673	0.473	0.629
ENO2	0.676	0.048	0.071
CCDC22	0.676	0.431	0.581
LOC498555	0.676	0.137	0.201
PDE2A	0.676	0.218	0.314
VPS36	0.679	0.142	0.207
PRKCE	0.679	0.589	0.74
PFDN6	0.679	0.324	0.452
MTCH2	0.679	0.381	0.522
MAP6	0.679	0.4	0.544
AHCY	0.679	0.684	0.821
WDR13	0.683	0.349	0.481
MICU1	0.685	NA	0
SHC3	0.685	NA	0
SPTBN1	0.685	0.053	0.077
SH3GL2	0.685	0.018	0.026
NCSTN	0.685	0.584	0.73
DDX39B	0.685	NA	0
FKBP2	0.686	0.243	0.344
ABCB8	0.686	NA	0
CCDC115	0.688	0.922	0.973
VAMP2	0.689	0.343	0.469
EMC2	0.689	0.185	0.264
PGS1	0.689	0.086	0.124
PGP	0.692	0.264	0.369
PALM	0.692	0.117	0.168
SRI	0.692	0.477	0.619
CLASP2	0.692	0.528	0.671
MCM2	0.692	NA	0
RGD1306926	0.695	0.233	0.326
NUDT3	0.695	0.308	0.422
DAB2IP	0.698	0.693	0.812
COPS5	0.698	NA	0
ITPKA	0.698	NA	0
ATP1B2	0.698	NA	0
ESYT1	0.699	0.362	0.487
TWF1	0.699	0.267	0.368
ADPRH	0.701	0.013	0.019
IDI1	0.702	0.349	0.47
TRMT10C	0.705	NA	0
GGA1	0.705	NA	0
CAMSAP2	0.705	0.279	0.381
ATXN2	0.705	NA	0
THUMPD1	0.705	0.327	0.44
SGSM1	0.705	NA	0
MEF2C	0.705	NA	0
ARL6	0.705	NA	0
SMARCE1	0.708	0.228	0.314
TPM1	0.708	0.276	0.376
NCDN	0.708	0.275	0.374
PGLS	0.708	0.934	0.964
MRPS22	0.708	0.544	0.676
RBM26	0.711	NA	0
MARCKSL1	0.711	0.009	0.013
UBXN4	0.711	0.047	0.066
SEC63	0.711	0.018	0.026
NEFM	0.715	0.249	0.338
NAV1	0.715	0.356	0.47
CD47	0.717	0.294	0.394
CASC4	0.718	NA	0
HM13	0.718	NA	0
PCLO	0.718	0.16	0.22
GPS1	0.718	0.178	0.244
ZYG11B	0.718	NA	0
EPN2	0.718	NA	0
FRY	0.718	0.093	0.129
TR|M0R8L4|M0R8L4_RAT	0.718	NA	0
SYN3	0.721	0.042	0.059
MSTO1	0.722	0.232	0.313
PSMD4	0.724	0.151	0.207
LOC100909521	0.724	0.426	0.544
CDC42BPA	0.724	NA	0
MARK3	0.724	NA	0
SRPR	0.724	NA	0
MAP2K4	0.724	NA	0
BGN	0.724	0.426	0.544
ATP6V1A	0.724	0.009	0.013
PPM1G	0.725	0.276	0.368
LZIC	0.725	0.416	0.532
HECW1	0.725	0.076	0.104
DCTN2	0.725	0.326	0.429
CACNG8	0.728	0.648	0.753
TNPO1	0.728	0.024	0.033
RGD1304884	0.728	0.119	0.162
CRYZ	0.728	0.716	0.808
CSTB	0.731	0.163	0.22
STX1A	0.731	0.143	0.194
PCCA	0.731	0.153	0.207
SCRN1	0.734	0.072	0.098
MRPL14	0.735	0.276	0.363
COTL1	0.735	0.276	0.363
RPS19	0.738	NA	0
ZFP259	0.738	NA	0
WASF1	0.738	0.02	0.027
MTURN	0.738	NA	0
SEC16A	0.738	0.154	0.207
PDS5B	0.738	NA	0
ABAT	0.738	0.629	0.73
PVRL2	0.738	0.144	0.194
ENAH	0.738	0.232	0.307
CYB5A	0.738	NA	0
UBE2K	0.738	0.243	0.32
VAPA	0.738	0.445	0.555
PFKP	0.738	0.262	0.345
LSAMP	0.741	0.16	0.213
LTA4H	0.742	0.034	0.046
HNRNPA3	0.742	0.121	0.162
TTC9	0.744	0.068	0.091
SNF8	0.745	NA	0
DTNA	0.745	NA	0
PI4K2A	0.745	0.107	0.143
LRRC7	0.745	0.325	0.416
LOC100912512	0.745	NA	0
SNRPB2	0.745	0.535	0.64
CTNNBL1	0.745	NA	0
SERBP1	0.748	0.044	0.059
GPI	0.748	0.054	0.072
MRPS31	0.749	0.352	0.446
RGD1305455	0.751	0.411	0.51
SORBS2	0.751	0.359	0.453
GABRB1	0.752	0.267	0.345
PLCB1	0.752	0.01	0.013
CARHSP1	0.752	NA	0
FKBP5	0.752	NA	0
EIF3E	0.752	NA	0
NADK2	0.752	NA	0
LDHA	0.752	0.177	0.232
GALE	0.752	NA	0
DNMT3A	0.752	0.228	0.328
RTN4RL2	0.752	0.298	0.381
CNTN1	0.752	0.308	0.393
CNRIP1	0.752	0.049	0.065
RGD1310127	0.752	NA	0
CXADR	0.755	0.223	0.289
CLTB	0.755	0.035	0.046
EIF2B4	0.755	0.084	0.111
FTH1	0.755	1.01	0.972
DGUOK	0.758	0.119	0.156
FKBP1A	0.758	0.556	0.651
CFL1	0.759	0.059	0.078
GTPBP1	0.759	NA	0
COQ7	0.759	NA	0
RTN4IP1	0.759	NA	0
HINT2	0.759	0.158	0.207
TUB	0.759	NA	0
DDX50	0.759	NA	0
CADPS	0.759	0.373	0.464
TOLLIP	0.759	0.11	0.144
PTPRS	0.759	NA	0
TBCC	0.759	0.148	0.194
TMEM132A	0.762	0.266	0.339
UCHL1	0.762	0.055	0.072
STX6	0.762	0.174	0.225
HINT3	0.762	0.4	0.492
CTSD	0.762	0.194	0.251
TYMS	0.766	NA	0
SYNPO	0.766	NA	0
FBXL16	0.766	NA	0
LOC100911422	0.766	NA	0
FAM171A2	0.766	0.334	0.417
GSTZ1	0.766	NA	0
UFD1L	0.766	0.419	0.51
XPNPEP1	0.766	0.293	0.369
LOC100359593	0.766	0.262	0.332
PDXK	0.766	0.01	0.013
SPTBN2	0.766	0.355	0.44
ITFG1	0.766	NA	0
RGD1311575	0.769	0.238	0.302
NRD1	0.769	0.238	0.302
DDAH1	0.769	0.247	0.314
GLOD4	0.769	0.217	0.277
PEBP1	0.769	0.075	0.097
ISOC1	0.769	0.341	0.423
MATK	0.773	NA	0
ATP5J	0.773	0	0
CEP170B	0.773	0.03	0.038
NPAP60	0.773	NA	0
PGM2L1	0.773	0.254	0.32
SMCR8	0.773	0.02	0.026
HSPH1	0.773	0.455	0.544
NOS1	0.773	0.02	0.026
ELP3	0.773	NA	0
RNPEP	0.776	0.025	0.032
MANF	0.777	0.168	0.213
NSFL1C	0.777	0.209	0.264
ECH1	0.777	0.168	0.213
LOC685596	0.78	NA	0
BAG2	0.78	NA	0
COMMD5	0.78	NA	0
CSTF2	0.78	NA	0
SSH2	0.78	NA	0
ANAPC4	0.78	NA	0
HOMER1	0.78	0.225	0.282
NXN	0.78	NA	0
NCLN	0.78	0.122	0.156
YTHDF3	0.78	NA	0
ANP32A	0.783	0.128	0.162
PDCD5	0.783	0.263	0.327
SPTAN1	0.783	0.179	0.225
NAPA	0.784	0.294	0.363
MAGI3	0.787	NA	0
SF3A1	0.787	0.103	0.13
KPNA3	0.787	NA	0
PCMT1	0.787	0.082	0.104
NPTN	0.787	0.071	0.091
SMC3	0.787	0.238	0.295
SMAP1	0.787	NA	0
FAM120C	0.787	NA	0
STRIP1	0.787	0.291	0.357
RNH1	0.787	0.093	0.117
FKBP15	0.787	NA	0
POLDIP2	0.787	NA	0
SLC4A7	0.787	NA	0
NONO	0.787	0.43	0.509
VPS33B	0.791	0.088	0.111
ACYP1	0.791	0.192	0.239
KTN1	0.791	0.025	0.032
TPPP	0.791	0.394	0.47
PSMB7	0.791	0.036	0.046
COG6	0.794	NA	0
RANBP6	0.794	0.134	0.168
NCOA5	0.794	0.49	0.566
SNRPA	0.794	NA	0
C2CD2L	0.794	0.093	0.117
PITPNM2	0.794	NA	0
RAB21	0.794	0.304	0.369
LDHB	0.795	0.25	0.308
YWHAB	0.795	0.187	0.233
REEP2	0.798	0.11	0.137
TTYH1	0.798	0.257	0.314
SRGAP3	0.798	0.798	0.817
COPS4	0.798	0.151	0.188
RASGRP2	0.798	0.13	0.162
CEP170	0.798	0.016	0.019
ERC1	0.798	0.151	0.188
NBAS	0.798	0.067	0.084
NDUFA6	0.798	0.099	0.124
MARCKS	0.802	0.094	0.117
CTTNBP2	0.802	0.125	0.155
MSN	0.802	NA	0
MYO18A	0.802	0.221	0.27
RGD1306271	0.802	0.199	0.245
CRBN	0.802	NA	0
ACTR1B	0.802	0.306	0.369
PPP3CA	0.802	0.052	0.064
APOO	0.802	0.472	0.543
DNAJA1	0.802	0.199	0.245
SESTD1	0.802	0.073	0.091
MYADM	0.802	NA	0
TRAPPC10	0.802	NA	0
SNX12	0.805	0.292	0.351
HIBADH	0.805	0.163	0.201
GALNS	0.805	0.325	0.388
CRYM	0.805	0.206	0.251
PCYT2	0.806	0.27	0.326
RUFY3	0.806	0.27	0.326
HSPA13	0.809	0.32	0.381
ARHGAP23	0.809	0.244	0.295
MRPL10	0.809	NA	0
WFS1	0.809	0.137	0.168
SSR4	0.812	0.405	0.47
C1QTNF4	0.813	0.165	0.201
VCPIP1	0.813	0.143	0.174
SRPK1	0.813	0.058	0.071
PRKAR2A	0.813	0.25	0.301
PRDX1	0.813	0.006	0.007
CPNE4	0.816	0.042	0.052
MTX2	0.817	0.246	0.295
HDAC5	0.817	0.334	0.393
PDK3	0.817	0.246	0.295
DYNC1I2	0.817	0	0
39326	0.817	0.246	0.295
KIF21B	0.817	0.149	0.181
SMARCA4	0.817	NA	0
RALBP1	0.817	NA	0
TRAPPC8	0.817	NA	0
BPHL	0.817	NA	0
CSDE1	0.817	0.17	0.206
GHITM	0.817	NA	0
PCDHA2	0.817	NA	0
SH3GL1	0.82	0.188	0.226
ASAH1	0.82	0.145	0.175
FKBP4	0.82	0.221	0.264
MAPRE2	0.82	0.037	0.046
CTNND1	0.82	0.005	0.006
SNCB	0.82	0.037	0.046
PPM1A	0.821	0.297	0.351
ARHGAP44	0.821	0.209	0.251
IGSF3	0.821	0.308	0.363
DPP8	0.824	NA	0
FLOT2	0.824	0.054	0.065
CAMSAP3	0.824	0.45	0.51
PDCD6IP	0.824	0.304	0.357
TR|Q6PW37|Q6PW37_RAT	0.824	NA	0
SLC9A6	0.824	NA	0
TXNRD1	0.828	0.037	0.045
YWHAQ	0.828	0.39	0.447
CSE1L	0.828	0.016	0.019
APMAP	0.828	0.006	0.007
OSBPL6	0.828	0.687	0.716
CLSTN1	0.828	0.157	0.188
CCDC92	0.828	0.356	0.411
EXOC4	0.828	0.059	0.072
PPP1R14B	0.832	NA	0
PPFIA3	0.832	0.163	0.195
CORO1B	0.832	NA	0
SGTA	0.832	0.24	0.283
COPG2	0.832	NA	0
ACSL5	0.832	NA	0
FABP3	0.832	0.13	0.155
CETN2	0.832	NA	0
RALY	0.832	0.163	0.195
LIG3	0.832	0.174	0.207
PAK3	0.832	0.218	0.257
ATPAF2	0.832	NA	0
FDPS	0.832	0.152	0.181
PCYT1B	0.832	NA	0
EXOC6B	0.835	0.631	0.666
FAM136A	0.836	0.393	0.446
RAB5A	0.836	0.081	0.097
HECTD4	0.836	0.093	0.11
SHANK2	0.836	0.071	0.084
PTPMT1	0.836	0.049	0.058
SCAMP3	0.839	0.109	0.129
PHPT1	0.839	NA	0
LOC100362069	0.839	NA	0
ZC2HC1A	0.839	0.928	0.871
CCSAP	0.839	NA	0
LOC102554591	0.839	NA	0
PPIL1	0.839	NA	0
ABHD12	0.839	0.165	0.194
NUP210	0.839	NA	0
ATPIF1	0.84	0.187	0.22
LRPAP1	0.84	0.298	0.344
HDLBP	0.84	0.132	0.156
EIF4H	0.84	0.088	0.104
PPIA	0.843	0.148	0.175
CCDC88A	0.843	0.204	0.239
KIF5C	0.843	0.171	0.201
GK	0.843	0.171	0.201
GAPDH	0.847	NA	0
ATP5D	0.847	0.078	0.092
GART	0.847	0.256	0.296
SERPINI1	0.847	NA	0
VPS53	0.847	0.066	0.078
CAP1	0.847	0.044	0.052
NPDC1	0.847	NA	0
MRPL55	0.847	NA	0
TIMM21	0.847	NA	0
UBFD1	0.847	NA	0
NELL2	0.847	0.289	0.332
ALDH5A1	0.847	0.177	0.207
LOC100909844	0.847	0.177	0.207
GABBR2	0.847	0.289	0.332
VAT1L	0.848	1.234	1.014
ATP1B1	0.851	0.228	0.264
PSMD6	0.851	0.274	0.314
SUB1	0.851	0.296	0.338
NLGN2	0.851	0.161	0.188
NEDD4	0.851	0.184	0.214
CFL2	0.852	0.308	0.351
LETM1	0.855	0	0
MRPS33	0.855	NA	0
RGD1311783	0.855	0.156	0.181
FAM175B	0.855	NA	0
TBCA	0.855	0.023	0.026
SERINC1	0.855	0.022	0.026
SLC25A25	0.855	NA	0
SRC	0.855	0.455	0.498
EIF4B	0.855	0.067	0.078
MAP4K4	0.855	0.247	0.283
ERO1L	0.855	NA	0
PRPF4B	0.855	NA	0
DBNL	0.855	0	0
PURB	0.855	0.19	0.22
LYPLA1	0.855	0.045	0.052
PPP1R21	0.855	0.768	0.758
MAGI1	0.859	0.062	0.071
MPP2	0.859	0.095	0.111
SPCS2	0.859	0.14	0.162
FGD4	0.859	0.163	0.188
PAK2	0.859	0.084	0.098
ACTR3	0.859	0.265	0.301
OAT	0.859	0.219	0.251
PAK1	0.863	0.284	0.32
SMARCC2	0.863	0.112	0.13
HINT1	0.863	0.023	0.026
ADCK4	0.863	NA	0
PICK1	0.863	0.135	0.156
HNRNPUL1	0.863	NA	0
LHPP	0.863	NA	0
TR|E9PSR7|E9PSR7_RAT	0.863	NA	0
MIB1	0.863	NA	0
DNAL1	0.863	NA	0
BIRC6	0.863	NA	0
SNPH	0.863	NA	0
HSPA4L	0.863	0.158	0.181
EIF5	0.863	0.124	0.143
EXOC3	0.863	NA	0
PLCL1	0.863	0.057	0.065
FAM65B	0.867	0.175	0.2
NWD2	0.867	0.432	0.47
ATP6V1G2	0.867	0.256	0.289
NDRG3	0.867	0.107	0.124
STAU2	0.867	0.175	0.2
DHRS1	0.867	0.051	0.059
GNL3	0.867	0.21	0.239
LOC652956	0.867	0.051	0.059
UBA6	0.867	0.187	0.213
CHMP2B	0.871	NA	0
PSMB2	0.871	0.194	0.22
CHCHD6	0.871	0.194	0.22
IGLON5	0.871	NA	0
SUPT5H	0.871	NA	0
SPG7	0.871	NA	0
MAGI2	0.871	NA	0
WNK1	0.871	NA	0
NRCAM	0.871	NA	0
MYO1C	0.871	0.068	0.078
MATR3	0.871	0.228	0.258
ARMC8	0.871	NA	0
CCDC43	0.871	NA	0
LOC100911597	0.875	0.143	0.162
TUBB4A	0.875	0.017	0.019
PNMAL2	0.879	NA	0
ANAPC5	0.879	NA	0
CLPP	0.879	0.046	0.052
ACSL6	0.879	NA	0
HNRNPDL	0.879	NA	0
MAPRE3	0.879	0.395	0.428
OLFM1	0.879	NA	0
CDV3	0.879	0.943	0.854
STT3B	0.879	NA	0
FAIM	0.879	NA	0
RAB9A	0.879	NA	0
UBAP2	0.879	0.069	0.078
AARS	0.879	0.161	0.181
ATRN	0.879	NA	0
PARK7	0.879	0.161	0.181
LUC7L2	0.879	NA	0
NCEH1	0.883	0.098	0.11
FDXR	0.883	0.156	0.175
SWI5	0.887	NA	0
SRGAP2	0.887	0.011	0.013
ADAR	0.887	NA	0
WLS	0.887	NA	0
KPNA4	0.887	0.716	0.701
PTPRZ1	0.887	0.069	0.077
VPS13C	0.887	NA	0
PAM	0.887	NA	0
VPS26A	0.887	0.023	0.026
YME1L1	0.887	0.046	0.052
LOC681195	0.887	NA	0
RBM12	0.888	0.197	0.22
SEC24C	0.888	0.197	0.22
APC	0.891	0.494	0.516
ALDOA	0.891	0.469	0.493
SNX7	0.891	0.607	0.614
ARMT1	0.891	0.076	0.085
PDPR	0.891	0.087	0.097
ANKS1B	0.891	0.506	0.527
OPA1	0.892	0.134	0.149
GAD2	0.892	0.275	0.301
PRRT2	0.892	0.134	0.149
SEC11C	0.892	0.134	0.149
FUBP3	0.895	NA	0
LRRC57	0.895	NA	0
MRPS16	0.895	NA	0
MAGOHB	0.895	NA	0
SUCLG2	0.895	NA	0
EML2	0.895	NA	0
PANK4	0.895	NA	0
OSGEP	0.895	NA	0
RGD1309995	0.895	NA	0
LYSMD1	0.895	NA	0
GNB1	0.896	0.059	0.065
STRN3	0.896	0.14	0.155
MPI	0.896	0.187	0.207
CCAR1	0.896	0.643	0.64
CBR1	0.896	0.035	0.039
EVL	0.896	0.164	0.182
MECR	0.896	0.164	0.182
OS9	0.899	0.006	0.007
RTN4	0.899	0.17	0.188
OXR1	0.899	0.159	0.176
GAA	0.899	0.018	0.02
ERP44	0.899	0.018	0.02
ADRBK1	0.899	0.006	0.007
USP5	0.899	0.018	0.02
FAM65A	0.9	0.053	0.059
DOHH	0.903	0.309	0.332
PRDX6	0.903	0.047	0.052
ATP5C1	0.903	0.494	0.51
ABCB7	0.904	NA	0
MRPL50	0.904	NA	0
NDUFAF1	0.904	NA	0
NDUFB7	0.904	NA	0
CPSF3	0.904	NA	0
SLC17A7	0.904	0.189	0.207
PCSK1	0.904	NA	0
DYNC1LI2	0.904	0.035	0.039
GLRX	0.904	NA	0
ARHGAP26	0.904	0	0
ARHGEF2	0.904	0.047	0.052
TBC1D24	0.904	0.224	0.244
NUMBL	0.904	0.189	0.207
BAG5	0.904	0.213	0.232
TSNAX	0.904	NA	0
CDK17	0.904	NA	0
GALNT2	0.904	NA	0
AKT1	0.904	NA	0
SLC1A2	0.908	0.184	0.2
AIMP1	0.908	0.077	0.085
DDX42	0.908	0.089	0.098
PRRC2A	0.908	0.065	0.072
RAPGEF4	0.908	0.065	0.072
NOVA2	0.908	0.136	0.149
OXCT1	0.908	0.219	0.238
SRGAP1	0.908	0.341	0.363
ASL	0.908	0.208	0.226
POLDIP3	0.908	0.1	0.11
CRAT	0.908	0.112	0.123
EIF5B	0.912	NA	0
MRPL1	0.912	NA	0
RGD1562502	0.912	NA	0
CELF2	0.912	0.735	0.7
IMPAD1	0.912	0.071	0.078
DLG3	0.912	0.275	0.295
DEK	0.912	NA	0
TXLNA	0.912	NA	0
PEX14	0.912	0.131	0.143
FKBP3	0.912	0.059	0.065
MTFR1L	0.912	NA	0
ANXA11	0.912	0.119	0.13
PITPNM1	0.912	NA	0
CLPTM1	0.912	0.203	0.22
ATP6V1D	0.912	0.423	0.44
CTTN	0.916	0.198	0.214
MTMR9	0.916	0.186	0.201
CLIP1	0.916	0.042	0.046
STARD3NL	0.916	0.042	0.046
LMAN2	0.916	0.09	0.098
ENO1	0.916	0.125	0.136
NDUFV2	0.916	0.469	0.481
MRPL12	0.916	0.09	0.098
YBX3	0.92	NA	0
GTF2H4	0.92	NA	0
SF3B2	0.92	0.048	0.052
DMWD	0.92	NA	0
ABHD17A	0.92	NA	0
CYB5R1	0.92	NA	0
HAGH	0.92	NA	0
TEX10	0.92	NA	0
FAF2	0.92	NA	0
SLC32A1	0.92	NA	0
SAFB	0.92	0.036	0.039
TBC1D9B	0.92	NA	0
SH3BGRL	0.92	0.012	0.013
DPYSL4	0.92	0.036	0.039
PRKCB	0.92	0.108	0.117
ACY1A	0.92	NA	0
SEC24B	0.92	0.516	0.521
AIP	0.92	0.193	0.207
LARS2	0.92	0	0
TDRKH	0.92	NA	0
CYB5R3	0.921	0.072	0.078
SLC12A2	0.921	NA	0
NASP	0.924	0.31	0.326
ACAA1A	0.924	0.006	0.007
NUCB2	0.924	0.006	0.007
LPPR3	0.925	0.187	0.201
MAP7D1	0.925	0.298	0.314
WNK2	0.925	0.066	0.072
MAP1LC3A	0.925	0.054	0.059
COX6B1	0.925	0.054	0.059
RAB3GAP2	0.925	0.139	0.149
MRPS30	0.925	0.103	0.111
LSS	0.925	0.054	0.059
POMGNT2	0.925	0.684	0.656
SYP	0.929	NA	0
RGD1307500	0.929	NA	0
LRSAM1	0.929	NA	0
PRR36	0.929	0.33	0.345
RNF40	0.929	0.33	0.345
MUT	0.929	NA	0
MTA1	0.929	NA	0
FLOT1	0.929	0.255	0.27
MTMR1	0.929	0.134	0.143
VCL	0.929	NA	0
DPP6	0.929	0.061	0.065
FUBP1	0.929	0.036	0.039
SBDS	0.929	NA	0
NUP98	0.929	0.317	0.332
GABBR1	0.929	0.243	0.257
IRF2BPL	0.929	0.231	0.245
CHMP6	0.929	NA	0
NDRG4	0.929	NA	0
RALGAPA1	0.929	0.158	0.169
EFNB3	0.929	NA	0
GRSF1	0.929	NA	0
IVD	0.929	0.456	0.464
ASAP1	0.929	NA	0
RNF14	0.929	0.085	0.091
PDHX	0.929	0.085	0.091
STMN2	0.929	0.392	0.405
NDUFB9	0.933	0.388	0.399
ARL15	0.933	0.128	0.137
ANP32E	0.933	0.189	0.2
SRCIN1	0.933	0.079	0.085
GGT7	0.933	0.006	0.007
PDIA4	0.933	0.35	0.363
PTPRD	0.933	0.201	0.213
TPD52L2	0.933	0.275	0.288
NDUFA7L	0.933	0.116	0.124
SLK	0.933	0.25	0.263
PAICS	0.933	0.079	0.085
ROBO2	0.933	0.006	0.007
TROVE2	0.933	0.238	0.251
NDUFA9	0.934	0.177	0.188
CMPK1	0.934	0.177	0.188
JUP	0.937	0.196	0.207
PAFAH1B2	0.937	0.098	0.104
NRBP1	0.938	0.172	0.182
GRM3	0.938	0.074	0.078
WDR44	0.938	0.074	0.078
PNPLA8	0.938	NA	0
SHOC2	0.938	NA	0
PAM16	0.938	NA	0
BIN1	0.938	0.183	0.193
SDHA	0.938	0.308	0.32
EIF3M	0.938	NA	0
TMEM160	0.938	NA	0
HPRT1	0.938	NA	0
LOC100359563	0.938	NA	0
GRPEL1	0.942	0.166	0.175
EIF3G	0.942	0.031	0.033
GOLGA3	0.942	0.166	0.175
ADD1	0.942	0.018	0.02
CMAS	0.942	0.055	0.058
FMR1	0.942	0.105	0.111
MDH1	0.942	0.253	0.264
GDAP1L1	0.942	0.366	0.375
LACTB	0.946	NA	0
DDX3Y	0.946	0.26	0.27
HSPE1	0.946	0.111	0.117
ATP6AP1	0.946	NA	0
RPS5	0.946	NA	0
XAB2	0.946	NA	0
DMXL2	0.946	0.012	0.013
GRIA2	0.946	0.049	0.052
SMCHD1	0.946	NA	0
NUP133	0.946	0.557	0.544
TES	0.946	NA	0
SORD	0.946	NA	0
EHBP1	0.946	NA	0
DPYSL2	0.946	0.037	0.04
MOB1B	0.946	NA	0
GABRB3	0.946	NA	0
NDUFA12	0.95	0.044	0.046
PIGT	0.95	0.006	0.007
ANKFY1	0.95	0.044	0.046
CACNB1	0.95	0.081	0.085
RAPGEF2	0.951	0.243	0.252
STIP1	0.951	0.105	0.11
GPX4	0.951	0.093	0.098
ATP6V1G1	0.951	0.331	0.338
HSPA4	0.951	0.18	0.187
TR|D3ZW44|D3ZW44_RAT	0.955	NA	0
SHANK3	0.955	NA	0
SNRNP40	0.955	NA	0
BCAP31	0.955	0.025	0.026
ACSL3	0.955	0.037	0.039
SNRPA1	0.955	0.088	0.092
RAPGEF1	0.955	NA	0
RANBP2	0.955	NA	0
LOC100909468	0.955	0.137	0.143
FAM160A2	0.955	0.15	0.156
TAOK1	0.955	NA	0
TP53BP1	0.955	0.062	0.065
HSPA14	0.955	NA	0
PHF2	0.955	NA	0
CKMT1B	0.955	0.124	0.13
DHX57	0.955	0.313	0.319
TR|Q80WY5|Q80WY5_RAT	0.955	NA	0
FRMD4A	0.955	NA	0
SEC23IP	0.955	0.074	0.078
MAP2K2	0.959	0.283	0.289
MYH10	0.959	0.069	0.071
SLIT2	0.959	0.094	0.098
MRPL17	0.959	0.094	0.098
EPS15L1	0.959	0.438	0.435
RPL12-PS1	0.959	0.094	0.098
RANBP1	0.959	0.057	0.059
PURG	0.959	0.069	0.071
LMNB2	0.959	0.081	0.084
EWSR1	0.959	0.156	0.162
RASA1	0.959	0.057	0.059
IPO5	0.959	0.478	0.47
CKAP5	0.959	0.094	0.098
PTPN1	0.96	0.132	0.136
DYNC1I1	0.96	0.144	0.149
UBA3	0.96	0.132	0.136
GIT1	0.96	0.144	0.149
KIF1A	0.96	0.132	0.136
PLD3	0.96	0.558	0.538
RGD1566265	0.963	0.063	0.065
RPS6	0.964	0.037	0.039
PC	0.964	0.025	0.026
PPP1CB	0.964	NA	0
PLXNC1	0.964	0.202	0.207
PKN1	0.964	NA	0
PRKAA2	0.964	NA	0
DPP3	0.964	0	0
WDR54	0.964	NA	0
EIF2S2	0.964	0.088	0.091
IAH1	0.964	NA	0
GSN	0.964	0.113	0.117
PPA1	0.964	0.113	0.117
BSN	0.964	0.037	0.039
DAP3	0.964	0.355	0.356
TFA	0.964	NA	0
HTT	0.964	NA	0
AVL9	0.964	1.247	0.954
CKB	0.964	0.05	0.052
APLP2	0.964	NA	0
LMAN1	0.964	0.113	0.117
SLC25A10	0.964	0.214	0.22
PRPF6	0.964	NA	0
DNM2	0.964	0.151	0.155
AQR	0.964	NA	0
CCDC51	0.964	0.013	0.013
KDM1A	0.964	NA	0
SYT11	0.964	NA	0
RBM39	0.964	NA	0
ARHGAP21	0.968	0.563	0.538
UBA2	0.968	0.158	0.162
RAB12	0.968	0.107	0.111
PPP1R12C	0.968	0.171	0.175
LMNA	0.968	0.006	0.007
FAAH	0.968	0.17	0.175
CALU	0.968	0.082	0.085
CLPX	0.968	0.082	0.085
MINK1	0.968	0.12	0.124
PCSK2	0.968	0.057	0.058
DPP7	0.968	0.171	0.175
GCN1L1	0.968	0.17	0.175
SRSF10	0.968	0.057	0.058
BLES03	0.968	0.145	0.149
CRTAC1	0.968	0.057	0.058
ANXA6	0.969	0.044	0.045
DHODH	0.969	0.044	0.045
TPD52	0.972	0.204	0.207
XKR4	0.973	0.255	0.258
PRKACA	0.973	0.038	0.039
ARHGAP32	0.973	NA	0
PRKAR1A	0.973	0.05	0.052
MRPL15	0.973	NA	0
NUDC	0.973	NA	0
CADM3	0.973	NA	0
HBA1	0.973	0.139	0.143
RPL35	0.973	NA	0
ATP6V1C1	0.973	0.064	0.065
ALG2	0.973	0.064	0.065
RPS27A	0.973	0.013	0.013
CRKL	0.973	0.064	0.065
CORO7	0.973	NA	0
CTPS1	0.973	NA	0
ARIH1	0.973	0.229	0.232
GLUD1	0.973	0	0
TTLL12	0.973	0.586	0.554
SMYD5	0.973	NA	0
WDR37	0.973	NA	0
COPS7A	0.973	0.267	0.27
CD81	0.977	0.61	0.571
UBE2L3	0.977	0.223	0.226
SARS	0.977	0.045	0.046
NAA35	0.977	0.61	0.571
MAST1	0.977	0.173	0.175
GNL1	0.977	0.095	0.097
MPP6	0.977	0.134	0.136
SPOCK3	0.978	0.108	0.11
COX5A	0.978	0.057	0.059
IGSF21	0.978	0.057	0.059
UBA5	0.981	0.128	0.13
UBQLN2	0.981	0.141	0.143
SMPD3	0.981	0.218	0.22
CAPN2	0.981	0.128	0.13
PECR	0.982	NA	0
PFN2	0.982	0.402	0.393
ADK	0.982	NA	0
NR4A3	0.982	NA	0
CAP2	0.982	0.335	0.332
USP47	0.982	0.013	0.013
NCS1	0.982	0.013	0.013
GUCY1A3	0.982	0.18	0.181
ROCK2	0.982	0	0
DOCK3	0.982	0.167	0.169
RMDN3	0.982	0.052	0.053
IMPA1	0.982	0.013	0.013
TMEFF1	0.982	NA	0
CHL1	0.982	0.064	0.065
NUCB1	0.982	0.154	0.156
PSMB1	0.982	0.052	0.053
STMN1	0.982	0.388	0.381
ATP6AP2	0.982	NA	0
SHANK1	0.982	NA	0
PRMT1	0.982	NA	0
ACBD6	0.982	NA	0
AGPAT1	0.982	0.257	0.257
TXNDC15	0.982	NA	0
BANF1	0.986	0.213	0.213
TR|Q65ZS7|Q65ZS7_RAT	0.986	0.187	0.188
NDUFA2	0.986	0.058	0.059
BLVRB	0.986	0.135	0.136
ATP5L	0.986	0.264	0.263
EEA1	0.986	0.058	0.059
FLII	0.986	0.006	0.006
TSG101	0.986	0.032	0.032
TANC2	0.986	0.019	0.019
CNKSR2	0.986	0.424	0.411
DDX6	0.986	0.006	0.006
GPC1	0.986	0.07	0.071
ATP2C1	0.986	0.465	0.447
SFXN3	0.986	0.058	0.059
RAB31	0.986	0.226	0.227
SUCLG1	0.986	0.006	0.006
PDE6D	0.987	0.357	0.351
NOP2	0.991	NA	0
AKAP12	0.991	0.168	0.169
PSMF1	0.991	0.272	0.27
ATP5F1	0.991	0.013	0.013
PFDN1	0.991	NA	0
GRIP1	0.991	0.013	0.013
MRPL45	0.991	0.221	0.22
LOC100360426	0.991	NA	0
ARHGAP35	0.991	0.052	0.052
THOP1	0.991	0.013	0.013
MRI1	0.991	0.052	0.052
PDE4D	0.991	NA	0
USP15	0.991	0.103	0.104
FKBP8	0.991	0.013	0.013
LOC685881	0.991	NA	0
GFOD2	0.991	NA	0
MTFP1	0.991	NA	0
HS6ST2	0.991	NA	0
CAND1	0.991	NA	0
GNPAT	0.991	NA	0
DHRS13	0.991	NA	0
PLBD2	0.995	0.136	0.136
LUC7L3	0.995	0.006	0.006
TPR	0.995	0.123	0.123
RNMT	0.995	0.019	0.019
LOC100912928	0.995	0.163	0.162
IMMT	0.995	0.006	0.006
NDUFV3-PS1	0.996	0.307	0.301
APEX1	1	0.17	0.169
FARSB	1	0.026	0.026
SOGA3	1	0.013	0.013
VPS33A	1	NA	0
MIA3	1	0.157	0.156
PDXDC1	1	0.631	0.576
KIF3B	1	0.039	0.039
ATIC	1	0.104	0.104
SNX2	1	0.052	0.052
LOC100911400	1	0.144	0.143
LOC100911483	1	0.091	0.091
MAT2A	1	NA	0
ELAVL3	1	0.104	0.104
PISD	1	NA	0
ERGIC3	1	NA	0
IMPACT	1	0.039	0.039
FAM3C	1	0.223	0.22
DDX5	1	0.052	0.052
EFTUD1	1	0.183	0.182
ATP5J2	1	NA	0
UAP1	1	0.131	0.13
CLIP2	1.004	0.006	0.006
GBA	1.004	0.006	0.006
ARG2	1.004	0.111	0.11
LAS1L	1.004	0.111	0.11
SRRM1	1.005	0.217	0.214
BROX	1.005	0.059	0.058
CACNA1B	1.005	0.323	0.314
RAB33A	1.005	0.284	0.277
GUK1	1.005	0.217	0.214
PRKRA	1.005	0.125	0.124
APP	1.005	0.02	0.02
EHD1	1.005	0.046	0.046
NRXN3	1.009	0.304	0.295
EIF6	1.009	0.496	0.464
PPP6R3	1.009	0.224	0.219
TR|M0RCH8|M0RCH8_RAT	1.009	NA	0
AFAP1	1.009	NA	0
DENR	1.009	0.198	0.194
NUP93	1.009	0.211	0.207
NDUFB8	1.009	NA	0
CACNB3	1.009	NA	0
NUP205	1.009	0.238	0.232
PSPH	1.009	0.039	0.039
MRPL4	1.009	0.68	0.608
MRPL21	1.014	0.179	0.175
OGFR	1.014	0.073	0.072
PPP2R2A	1.014	0.152	0.149
MRPL44	1.014	0.519	0.481
ETF1	1.014	0.02	0.02
EXOC8	1.014	0.073	0.072
APPL1	1.014	0.073	0.072
SEC31A	1.014	0.007	0.007
40057	1.014	0.112	0.11
PSD3	1.014	0.02	0.02
EIF3C	1.014	0.007	0.007
HSPA5	1.014	0.046	0.045
LSM8	1.014	0.245	0.239
FBLL1	1.014	0.033	0.033
SARNP	1.014	0.086	0.084
HMGB3	1.014	0.152	0.149
GABRA2	1.014	0.218	0.213
AP1B1	1.014	0.033	0.033
SLC27A3	1.018	0.146	0.143
TR|Q6PEC5|Q6PEC5_RAT	1.018	0.253	0.245
NDUFS8	1.018	0.362	0.345
RUNDC3A	1.018	1.484	1.015
LOC100911034	1.019	0.133	0.13
ERMP1	1.019	NA	0
MAPK8IP1	1.019	NA	0
MRPS9	1.019	0.16	0.156
EIF4G2	1.019	0	0
IPO11	1.019	NA	0
HADH	1.019	NA	0
LNP	1.019	0.04	0.039
NDEL1	1.019	NA	0
ESYT2	1.019	0.027	0.026
NDUFS3	1.019	0.04	0.039
ARF5	1.019	NA	0
NTM	1.019	NA	0
TAGLN3	1.019	0.761	0.66
ITIH1	1.019	NA	0
INA	1.019	0.348	0.332
PSMA3	1.019	NA	0
PTK2	1.019	0.403	0.381
TMEM55B	1.019	NA	0
NDRG1	1.019	0.053	0.052
WDR18	1.019	0.04	0.039
RBMXRTL	1.019	NA	0
PTPRF	1.023	0.033	0.032
NBEA	1.023	0.398	0.375
RPS2	1.023	0.329	0.313
PAIP1	1.023	0.02	0.019
TXNL1	1.023	0.021	0.02
MAP1S	1.023	0.033	0.032
GBE1	1.023	0.207	0.2
RAB5C	1.023	0.114	0.111
UBE3A	1.023	0.086	0.084
NT5DC3	1.023	0.033	0.032
NRXN2	1.023	0.073	0.071
THOC2	1.023	0.288	0.277
PAFAH1B1	1.023	0.006	0.006
RGD1562301	1.023	0.412	0.387
HCFC1	1.024	0.18	0.175
TOM1L2	1.028	NA	0
HID1	1.028	0.477	0.44
ARHGAP39	1.028	0.121	0.117
HNRNPUL2	1.028	0.094	0.091
POLB	1.028	0.161	0.156
GLRX3	1.028	0.066	0.065
HN1	1.028	0.175	0.169
PLXNA2	1.028	0.093	0.091
NDUFB5	1.028	0.094	0.091
USP11	1.028	0.067	0.065
AGAP3	1.028	0	0
WDR61	1.028	NA	0
HECTD1	1.028	0.054	0.052
PSPC1	1.028	NA	0
RGD1307235	1.028	0.054	0.052
PCNA	1.028	NA	0
ARHGAP1	1.028	0.215	0.207
PSMA2	1.028	0.066	0.065
CAD	1.028	0.013	0.012
GRM5	1.028	0.013	0.012
KATNB1	1.028	0.605	0.543
ADSL	1.028	0.562	0.51
PPP1R7	1.028	0.148	0.143
ERP29	1.028	0.202	0.194
PSIP1	1.032	0.006	0.006
NPLOC4	1.033	0.515	0.47
SPRYD4	1.033	0.195	0.187
SNAP25	1.033	0.141	0.136
KHDRBS3	1.033	0.195	0.187
WDR7	1.033	0.034	0.033
MRPL19	1.033	0.088	0.085
EEF1A1	1.033	0.169	0.163
ACTR3B	1.033	0.543	0.493
CHID1	1.033	0.128	0.123
ITM2C	1.033	0.142	0.137
CST3	1.033	0.034	0.033
PPIB	1.033	0.061	0.059
EIF4G1	1.037	0.013	0.013
NCL	1.037	0.054	0.052
COASY	1.037	NA	0
B3GAT3	1.037	0.067	0.065
PCSK1N	1.037	0.067	0.065
SH3GLB1	1.037	NA	0
NTRK3	1.037	0.054	0.052
COPS7B	1.038	NA	0
STXBP5	1.038	0.467	0.429
ELMO2	1.038	NA	0
ARFGEF1	1.038	NA	0
SRPK2	1.038	NA	0
COQ9	1.038	NA	0
NOP58	1.038	NA	0
EXOC7	1.038	NA	0
SYNRG	1.038	NA	0
GABRA5	1.038	NA	0
BZW1	1.038	NA	0
ACLY	1.038	0.383	0.357
ITSN1	1.038	0.095	0.091
TBL2	1.038	NA	0
SIK3	1.038	0.081	0.078
MCU	1.038	0.136	0.13
PHYHIP	1.038	0.027	0.026
SORCS3	1.038	NA	0
USP46	1.038	NA	0
NAMPT	1.038	0.553	0.499
KIF21A	1.042	0.129	0.124
HNRNPD	1.042	0.006	0.006
MRPS5	1.042	0.047	0.045
UPF1	1.042	0.006	0.006
PEPD	1.042	0.519	0.47
SLC1A4	1.042	0.252	0.239
ARL3	1.042	0.197	0.188
PDXP	1.042	0.252	0.239
HMGCS1	1.043	0.462	0.423
OGDHL	1.043	0.102	0.097
UMPS	1.043	0.156	0.149
MON2	1.047	0.457	0.417
CCDC6	1.047	NA	0
SLC6A1	1.047	NA	0
GDPD1	1.047	0.109	0.104
PSMB5	1.047	0.429	0.393
PSMB4	1.047	0.069	0.065
PLXNB2	1.047	0.04	0.038
GFPT1	1.047	NA	0
PELP1	1.047	0.247	0.232
RAP1GDS1	1.047	0.013	0.013
IRGQ	1.047	0.082	0.078
TUFM	1.047	0	0
DNAJB11	1.047	0.247	0.232
EIF5A	1.047	NA	0
HMOX2	1.047	NA	0
MRPL3	1.047	0.054	0.052
RGD1564606	1.047	NA	0
RAB11FIP5	1.047	NA	0
PFDN4	1.047	0.26	0.245
PSMA1	1.047	0.177	0.168
USP10	1.047	0.028	0.026
CAMLG	1.047	0.123	0.117
HSP90AA1	1.047	0.218	0.206
PTBP2	1.047	0.151	0.143
CCDC47	1.052	0.089	0.085
CAPZA1	1.052	0.269	0.251
MRPS35	1.052	0.158	0.15
LASP1	1.052	0.13	0.123
SLC27A4	1.052	0.007	0.007
ANXA2	1.052	0.283	0.264
KALRN	1.052	0.089	0.085
EMC1	1.052	0.062	0.059
CENPV	1.052	0.089	0.085
CLASP1	1.052	0.213	0.2
CPD	1.052	0.103	0.097
ATP2B1	1.052	1.155	0.867
ACIN1	1.056	0.028	0.026
HNRNPA2B1	1.056	0.207	0.194
FECH	1.057	0.138	0.13
CKAP4	1.057	0.221	0.207
AK1	1.057	0.291	0.27
MTHFD1	1.057	0.083	0.078
MICAL3	1.057	NA	0
LOC100362504	1.057	NA	0
MESDC2	1.057	NA	0
FARSA	1.057	0.347	0.32
FSTL4	1.057	NA	0
FUCA1	1.057	0.027	0.025
ADAM22	1.057	NA	0
GABRG2	1.057	NA	0
ATP2B3	1.057	0.461	0.417
STRN	1.057	0.165	0.156
PTPN11	1.057	NA	0
ACAP3	1.057	NA	0
XPO5	1.057	0.056	0.053
AKR1B1	1.057	0.138	0.13
LRRC47	1.057	0.11	0.103
SGIP1	1.061	0.021	0.019
CAPZB	1.061	0.021	0.019
PTPRN2	1.061	0.048	0.045
SARM1	1.061	0.035	0.033
HNRNPH1	1.062	0.076	0.072
RLTPR	1.062	0.104	0.098
SFXN1	1.062	0.007	0.007
MRPS15	1.062	0.257	0.239
STUB1	1.062	0.062	0.059
CORO1A	1.062	0.104	0.098
RAB3GAP1	1.062	0.076	0.072
GSR	1.062	0.159	0.149
KIF3A	1.062	0.035	0.033
VBP1	1.062	0.216	0.201
NPEPPS	1.062	0.327	0.301
MAPK8IP3	1.066	0.028	0.026
ROGDI	1.066	0.028	0.026
RBM15	1.066	0.167	0.156
LIN7A	1.066	0.181	0.169
NDUFS1	1.066	0.181	0.169
TSC2	1.067	NA	0
ACSL4	1.067	NA	0
COLGALT1	1.067	NA	0
PCK2	1.067	NA	0
DIS3L2	1.067	NA	0
PRKCA	1.067	0.041	0.038
GBAS	1.067	0.014	0.013
PUM2	1.067	0.069	0.065
EIF2S3Y	1.067	NA	0
TLN2	1.067	0.153	0.142
SOD2	1.067	0.509	0.452
CNTNAP4	1.067	NA	0
APBA1	1.067	0.069	0.065
SSBP2	1.067	NA	0
GPC4	1.071	0.006	0.006
PYCRL	1.071	0.288	0.264
RDH11	1.071	0.204	0.188
TKT	1.071	0.049	0.046
USP14	1.071	0.175	0.162
NDUFB10	1.071	0.105	0.097
ACBD3	1.071	0.623	0.538
TOP2B	1.071	0.288	0.264
CDS2	1.072	0.146	0.136
LOC364561	1.072	0.049	0.045
TXN	1.072	0.007	0.007
GSPT1	1.072	0.217	0.201
ACOT9	1.072	0.063	0.059
AP1M1	1.072	0.076	0.071
DCTN1	1.072	0.035	0.033
GPC2	1.072	0.035	0.033
HADHB	1.072	0.076	0.071
KARS	1.072	0.203	0.188
G3BP1	1.072	0.203	0.188
SCN3B	1.076	1.018	0.786
ECI1	1.076	NA	0
SAE1	1.076	0.028	0.026
SPAST	1.076	0.07	0.065
CARS	1.076	0.013	0.012
ANKHD1	1.076	NA	0
RGD1562402	1.076	0.098	0.091
ABR	1.076	NA	0
LPCAT1	1.076	NA	0
HNRNPC	1.076	0.126	0.117
DDAH2	1.076	0.098	0.091
NIT2	1.076	0.028	0.026
TSPAN3	1.076	NA	0
CRMP1	1.076	0.197	0.182
HTRA2	1.077	0.664	0.565
TALDO1	1.077	0.211	0.194
PELO	1.077	0.112	0.104
MIEN1	1.077	NA	0
TRIM46	1.081	0.262	0.238
NOLC1	1.081	0.162	0.149
TRIO	1.081	0.148	0.136
MTHFD1L	1.081	0.021	0.019
NECAB2	1.081	0.049	0.046
TMEM30A	1.081	0.006	0.006
SAR1A	1.081	0.064	0.059
PFDN2	1.081	0.007	0.007
NUDCD3	1.082	0.078	0.072
HBS1L	1.082	0.021	0.02
GDI1	1.082	0.078	0.072
ARPC5	1.082	0.12	0.111
DTD1	1.082	0.191	0.175
RARS2	1.086	NA	0
NT5C3A	1.086	0.17	0.155
DNAJC3	1.086	NA	0
DCC	1.086	NA	0
KIF2A	1.086	0.071	0.066
SRP54	1.086	NA	0
SCAMP1	1.086	0.057	0.052
LRP1	1.086	0.085	0.078
PMM1	1.086	0.127	0.117
SYT7	1.086	0.518	0.452
GPSM1	1.086	0.014	0.013
ACTN4	1.086	0.057	0.052
TACC2	1.086	0.014	0.013
MRPL22	1.086	NA	0
PPP1R13B	1.086	NA	0
OSBP	1.087	0.114	0.104
EEF1B2	1.087	0.185	0.169
UNC13A	1.087	0.114	0.104
CDC23	1.087	0.042	0.039
FAM120A	1.087	0.284	0.257
HDGFRP3	1.091	0.149	0.136
ADGRL1	1.091	0.049	0.045
RANGAP1	1.091	0.022	0.02
SCG3	1.091	0.322	0.289
C2CD4C	1.091	0.121	0.11
B4GALNT1	1.091	0.049	0.045
ALCAM	1.091	0.25	0.226
GANAB	1.091	0.049	0.045
COMMD2	1.091	0.049	0.045
CADM2	1.091	0.308	0.276
HBB	1.091	0.221	0.201
CUL4B	1.092	0.035	0.032
SNX27	1.092	0.107	0.098
PSMB3	1.092	0.107	0.098
PCDH17	1.096	NA	0
AKAP7	1.096	0.331	0.295
EFR3B	1.096	NA	0
EMC10	1.096	0.36	0.32
CUL3	1.096	0.029	0.026
GBF1	1.096	0.029	0.026
PPP6R1	1.096	NA	0
PGRMC1	1.096	0.071	0.065
PSD	1.096	0.129	0.117
GNB5	1.096	NA	0
DAZAP1	1.096	0.129	0.117
FAT3	1.096	NA	0
TR|Q80WY4|Q80WY4_RAT	1.096	NA	0
OSBPL2	1.096	NA	0
RPSA	1.096	0.287	0.257
MRPL11	1.096	NA	0
ATP6V1B2	1.096	0.143	0.13
STAMBP	1.096	NA	0
PSMC3	1.096	0.001	0.001
ETHE1	1.096	0.36	0.32
FAM213B	1.096	0.331	0.295
PFKM	1.096	0.331	0.295
SLC39A10	1.097	0.172	0.156
PMPCA	1.097	0.23	0.207
PYCR2	1.097	0.186	0.168
TMOD2	1.097	1.018	0.776
SND1	1.097	0.057	0.052
CTNND2	1.097	0.186	0.168
WARS	1.097	1.018	0.776
HEXA	1.097	0.114	0.104
CHERP	1.097	NA	0
METAP2	1.097	0.243	0.219
FAM195B	1.097	NA	0
TMEM126A	1.101	0.093	0.085
EPB41L3	1.101	0.354	0.314
LOC100912917	1.101	0.036	0.033
CC2D1A	1.101	0.107	0.097
NAGA	1.102	0.687	0.571
ACSF3	1.102	0.093	0.084
TBCE	1.102	0.122	0.11
NANS	1.102	0.093	0.085
SLC6A11	1.102	0.093	0.085
CAMSAP1	1.102	0.165	0.149
CRYZL1	1.106	0.086	0.078
ARFGEF2	1.106	0.144	0.13
PRDX3	1.106	0.101	0.091
MRPL46	1.106	0.216	0.194
DNM1L	1.106	0.029	0.026
ZC3H14	1.107	NA	0
EIF2S1	1.107	0.129	0.117
NRP1	1.107	NA	0
ALDH3A2	1.107	0.187	0.168
SUPT6H	1.107	NA	0
MRAS	1.107	NA	0
FAM169A	1.107	0.187	0.168
COG4	1.107	0.334	0.296
DNAJC7	1.107	0.1	0.091
TR|F1M227|F1M227_RAT	1.107	NA	0
EIF2B1	1.107	NA	0
KIF1B	1.107	0.453	0.393
CHMP4B	1.107	0.057	0.052
PDE4B	1.107	NA	0
TMEM206	1.107	NA	0
TRAPPC5	1.107	0.129	0.117
SF3A3	1.107	NA	0
CACNA2D1	1.107	0.62	0.521
OPCML	1.107	0.289	0.257
CELF5	1.107	0.159	0.143
CASP3	1.111	0.051	0.046
PRPF19	1.111	0.051	0.046
CTNNB1	1.112	0.774	0.625
CARM1	1.112	0.284	0.251
CISD1	1.112	0.299	0.264
EXOC6	1.112	0.433	0.375
CSPG5	1.112	0.284	0.251
LPPR4	1.112	0.939	0.725
AI314180	1.112	0.123	0.11
ALDH4A1	1.112	0.478	0.411
HIP1R	1.112	0.387	0.338
LGI1	1.112	0.402	0.351
SURF4	1.112	1.409	0.943
CHCHD3	1.117	0.308	0.27
PGM3	1.117	0.102	0.091
ILF3	1.117	0.073	0.065
DKC1	1.117	NA	0
MMAA	1.117	0.161	0.143
LRRC40	1.117	0.03	0.027
PROSC	1.117	0.146	0.13
ATL1	1.117	0	0
GAR1	1.117	0.131	0.117
INPP4A	1.117	0.102	0.091
CCT5	1.117	0.116	0.104
DNPEP	1.117	0.19	0.168
KRT10	1.122	0.421	0.363
USO1	1.122	0.528	0.447
GMDS	1.122	0.637	0.527
WRNIP1	1.122	0.022	0.02
BABAM1	1.122	0.361	0.314
AIFM1	1.122	0.376	0.326
NIPSNAP3B	1.122	0.242	0.213
MADD	1.122	0.153	0.136
DCTN4	1.122	0.764	0.614
REEP5	1.127	0.029	0.026
IK	1.127	NA	0
FOXK1	1.127	NA	0
MCCC2	1.127	0.015	0.013
RRAGB	1.127	NA	0
PGRMC2	1.127	0.161	0.142
RABGAP1	1.127	0.221	0.194
SLC22A17	1.127	NA	0
BAZ1B	1.127	NA	0
NSDHL	1.127	0.015	0.013
VPS29	1.127	0.059	0.052
CADPS2	1.127	0.235	0.207
LOC100362640	1.127	0.117	0.104
RGD1565183	1.127	NA	0
PRMT3	1.127	NA	0
GARS	1.127	0.133	0.118
RAD23B	1.127	0.088	0.078
PPP2R5E	1.127	NA	0
MLYCD	1.127	NA	0
JAKMIP2	1.132	0.008	0.007
SH3GLB2	1.132	0.081	0.072
SLC8A2	1.132	0.052	0.046
BAG6	1.132	0.066	0.059
ATP1A1	1.132	0.289	0.251
EIF3A	1.132	0.334	0.289
PCYOX1L	1.133	0.126	0.111
38961	1.133	0.037	0.032
NF1	1.137	0.148	0.13
PHYHIPL	1.138	0.119	0.104
CK1E-2	1.138	NA	0
RGD1561636	1.138	NA	0
FIBP	1.138	NA	0
HNRNPA1	1.138	0.163	0.143
GORASP2	1.138	NA	0
MARK4	1.138	NA	0
ARFGAP1	1.138	0.435	0.369
ALB	1.138	0.607	0.499
MVK	1.138	0.373	0.32
CSNK1E	1.138	NA	0
LOC100359503	1.138	NA	0
PPM1H	1.142	1.448	0.944
ARPC2	1.143	0.383	0.326
SEC61B	1.143	0.023	0.02
SCCPDH	1.143	0.262	0.226
SQLE	1.143	0.082	0.072
HSDL1	1.143	0.156	0.136
DCLK2	1.143	0.037	0.033
NUDT2	1.143	0.172	0.149
SV2A	1.148	0.24	0.207
ARIH2	1.148	NA	0
COPB1	1.148	0.27	0.232
KPNA1	1.148	NA	0
HMGCL	1.148	0.24	0.207
MYO1B	1.148	NA	0
AP2A1	1.148	0.105	0.092
RAB2A	1.148	NA	0
VAPB	1.148	0.24	0.207
SP|Q5XI83|CP062_RAT	1.148	NA	0
UGP2	1.148	0.18	0.156
ASMTL	1.148	NA	0
PLCG1	1.149	0.165	0.143
TIMM44	1.153	0.325	0.277
DLGAP4	1.153	0.31	0.264
DPP10	1.153	0.037	0.032
ARMC10	1.153	0.022	0.019
NDUFA5	1.154	0.067	0.058
PPP1CA	1.154	0.249	0.213
ARSB	1.154	0.203	0.175
EEF1D	1.154	0.449	0.375
RGD1559864	1.154	1.172	0.825
NOMO1	1.158	0.227	0.194
RBFOX3	1.159	NA	0
TMED7	1.159	NA	0
TR|D7NIW0|D7NIW0_RAT	1.159	0.136	0.117
SLC25A12	1.159	0.243	0.207
SLC30A9	1.159	0.319	0.27
FOXG1	1.159	NA	0
VTA1	1.159	0.303	0.257
HSPD1	1.159	0.045	0.039
CAMKK1	1.159	NA	0
PPP2R2D	1.159	NA	0
ETFDH	1.159	0.197	0.168
NTRK2	1.159	NA	0
GGA3	1.159	NA	0
ARF4	1.159	0.016	0.013
ARHGDIA	1.159	NA	0
DDX23	1.159	0.136	0.117
TIMM50	1.159	0.832	0.64
HNRNPR	1.159	0.075	0.065
FAM120B	1.159	0.319	0.27
NDUFAF7	1.159	NA	0
RCN2	1.164	0.469	0.387
TSN	1.164	0.053	0.046
BZW2	1.164	0.236	0.201
CSNK2A2	1.164	0.344	0.289
MAPRE1	1.164	0.236	0.201
CDC42BPB	1.164	0.236	0.201
STX12	1.164	0.205	0.175
AHSA1	1.164	0.251	0.213
37865	1.165	0.083	0.072
OMG	1.169	0.183	0.156
FAM21C	1.169	NA	0
HNRNPF	1.169	0.892	0.671
AIMP2	1.169	0.214	0.181
RTCD1	1.169	0.015	0.013
HIP1	1.169	0.448	0.369
GFM1	1.169	0.138	0.117
TOMM40	1.169	0.275	0.232
GNG7	1.17	NA	0
FXYD6	1.17	NA	0
PRUNE	1.17	0.106	0.091
SUPT16H	1.17	NA	0
VANGL2	1.17	NA	0
ERI3	1.17	NA	0
LANCL1	1.17	NA	0
ACADSB	1.175	0.023	0.019
TTC5	1.175	1.213	0.834
DGKI	1.175	0.192	0.162
TUBA1A	1.175	0.053	0.045
TM7SF2	1.175	0.084	0.072
GSTM3	1.175	0.161	0.136
SPHK2	1.175	0.238	0.2
UBE2M	1.175	0.331	0.276
CCDC93	1.175	0.223	0.188
DPY19L1	1.18	NA	0
TRIM9	1.18	NA	0
TNPO2	1.18	NA	0
TIPRL	1.18	0.262	0.22
ARMCX3	1.18	NA	0
NME1	1.18	NA	0
LOC100910833	1.18	0.547	0.441
DHX15	1.18	NA	0
MAT2B	1.18	0.092	0.078
NOL6	1.18	NA	0
KCNAB2	1.18	NA	0
COX6C2	1.18	0.309	0.257
DNAJB2	1.18	NA	0
AKT3	1.18	NA	0
LAMTOR1	1.18	NA	0
IQSEC1	1.18	NA	0
LANCL2	1.181	0.062	0.052
GSTP1	1.181	0.247	0.207
GLO1	1.181	0.762	0.587
TBC1D10B	1.185	0.147	0.124
SBF1	1.185	0.023	0.02
SMAP2	1.185	0.008	0.007
CCS	1.185	0.023	0.02
KPNB1	1.185	0.085	0.071
GDI2	1.186	0.318	0.264
MACF1	1.186	0.1	0.085
DYNLRB1	1.186	0.414	0.339
EXOC2	1.186	0.287	0.239
PLXNA4A	1.186	0.054	0.046
RPL14	1.186	0.808	0.614
MRTO4	1.191	NA	0
PKN3	1.191	0.602	0.476
PLAA	1.191	0.281	0.232
CLCN3	1.191	NA	0
UQCC1	1.191	NA	0
LOC100909464	1.191	NA	0
FH	1.191	0.202	0.169
NDUFS4	1.191	0.14	0.117
UBE4A	1.191	0.249	0.207
PRPS2	1.191	NA	0
NDUFB6	1.191	NA	0
ACOT2	1.191	0.016	0.013
DYNC1LI1	1.191	0.392	0.32
MDP1	1.191	0.265	0.22
RAB5B	1.191	0.296	0.245
TRAPPC9	1.191	NA	0
ITGB1	1.191	0.062	0.052
MRPL40	1.191	0.89	0.661
UQCRFS1	1.191	0.062	0.052
STMN3	1.191	NA	0
HUWE1	1.192	0.439	0.357
ATP9A	1.192	1.239	0.838
SRSF4	1.196	0.164	0.136
PDE10A	1.196	0.101	0.084
BPNT1	1.196	0.401	0.326
ECHS1	1.197	0.039	0.032
ATP1A3	1.197	0.117	0.097
ALDH18A1	1.197	0.211	0.175
TOMM70A	1.197	0.433	0.351
NAE1	1.197	0.211	0.175
LYRM4	1.202	0.541	0.429
LNPEP	1.202	NA	0
AGTPBP1	1.202	0.22	0.181
SACM1L	1.202	0.173	0.143
SEC61A2	1.202	NA	0
COA3	1.202	0.062	0.052
MTMR2	1.202	NA	0
NDUFA10	1.202	0.11	0.091
ST13	1.202	0.725	0.555
RAB6B	1.202	NA	0
NAV3	1.202	NA	0
FIS1	1.202	0.267	0.22
MYBBP1A	1.208	0.087	0.072
PCDH7	1.208	0.292	0.238
MRPS26	1.208	0.356	0.289
ABCD3	1.208	0.149	0.123
VPS37C	1.208	0.34	0.276
LOC606294	1.208	0.118	0.098
KHDRBS1	1.208	0.389	0.314
GNA13	1.208	0.054	0.045
DPYSL3	1.208	0.149	0.123
TIMM9	1.213	0.647	0.499
ARMC6	1.213	0.095	0.078
AP1G1	1.213	0.016	0.013
CTNNA2	1.213	0.596	0.464
MAGEE1	1.213	NA	0
TUSC3	1.213	NA	0
NAP1L4	1.213	0.127	0.104
SORCS2	1.213	0.286	0.232
TRAPPC6B	1.213	NA	0
ALDH1L2	1.213	0.11	0.091
ATG2B	1.213	0.095	0.078
OGT	1.213	0.238	0.194
ACTN2	1.213	NA	0
CPE	1.213	0.047	0.039
MMAB	1.213	NA	0
GMPS	1.214	0.063	0.052
SGPL1	1.214	0.513	0.405
KLC2	1.219	0.311	0.251
MRPS7	1.219	0.008	0.007
SDHB	1.219	0.103	0.085
PDE1A	1.219	0.214	0.174
LAP3	1.219	0.263	0.213
AK4	1.219	0.327	0.264
SCAMP5	1.219	0.135	0.11
LOH12CR1	1.219	0.523	0.411
PABPC4	1.219	0.056	0.046
PRDX2	1.219	0.135	0.11
UCHL3	1.219	0.263	0.213
EIF2B5	1.224	0.112	0.091
MOGS	1.224	0.224	0.182
ITM2B	1.224	0.032	0.026
UBE2D1	1.224	0.08	0.065
NDUFV1	1.224	0.337	0.27
PKM	1.224	0.016	0.013
SMG8	1.225	NA	0
RPL13A	1.225	0.079	0.065
HDGFRP2	1.225	NA	0
MCAM	1.225	NA	0
PEF1	1.225	0.16	0.13
TCEAL5	1.225	0.879	0.64
GTF2A1	1.225	NA	0
FSD1L	1.225	0.288	0.232
ARPC3	1.225	NA	0
GAS7	1.225	NA	0
GPC5	1.225	NA	0
TXNDC12	1.225	NA	0
DDX39A	1.225	NA	0
DDOST	1.225	0	0
FAM98B	1.225	0.419	0.332
ANXA1	1.225	0.721	0.544
CNOT1	1.225	0.602	0.464
AP3D1	1.23	0.363	0.289
NEGR1	1.23	0.314	0.251
DHX30	1.23	0.104	0.084
ACAT1	1.23	0.217	0.175
TMEM65	1.23	0.201	0.162
ACP1	1.231	0.396	0.314
EML1	1.231	0.185	0.149
TMEM63B	1.236	NA	0
WASL	1.236	NA	0
DAAM1	1.236	0.798	0.588
LARS	1.236	0.523	0.406
SUGP2	1.236	0.129	0.104
HNRNPH2	1.236	NA	0
HSPA12A	1.236	0.357	0.283
PDK1	1.236	0.049	0.039
DNAJB1	1.236	NA	0
ILF2	1.236	0.422	0.332
RGD1306151	1.236	0.226	0.182
FAHD1	1.236	0.21	0.169
ACSL1	1.236	0.763	0.566
NISCH	1.236	0.096	0.078
RABGEF1	1.236	NA	0
GMPPB	1.236	0.081	0.065
CRELD1	1.236	NA	0
GCDH	1.241	0.483	0.375
AK3	1.241	0.089	0.072
UBXN1	1.241	0.301	0.239
HK1	1.241	0.235	0.188
RARS	1.242	0.4	0.314
STRN4	1.242	0.186	0.149
VIPAS39	1.242	0.466	0.363
GOT2	1.242	0.284	0.226
CLVS1	1.247	0.46	0.357
LOC102553099	1.247	NA	0
ITPK1	1.247	NA	0
GNB4	1.247	NA	0
RNF123	1.247	NA	0
TMEM35	1.247	NA	0
ANKRD50	1.247	NA	0
MARS	1.247	0.377	0.295
DRG1	1.247	NA	0
TGFBRAP1	1.247	NA	0
UGGT1	1.247	0.393	0.308
POFUT2	1.247	NA	0
DCUN1D3	1.247	NA	0
MRPL38	1.247	NA	0
DIRC2	1.247	NA	0
SLIT3	1.247	NA	0
AP3B2	1.248	0.211	0.168
CCAR2	1.248	0.344	0.27
RPL13	1.248	0.544	0.417
RPL3	1.248	0.344	0.27
TRAPPC1	1.248	0.033	0.026
VIM	1.253	0.303	0.239
OXSR1	1.253	0.556	0.423
LOC686736	1.253	0.32	0.252
VAC14	1.253	0.221	0.175
TTYH3	1.253	0.057	0.046
TRIM67	1.253	0.123	0.098
ACSS2	1.253	0.556	0.423
CAPZA2	1.253	0.538	0.411
POGZ	1.253	0.854	0.614
IDH2	1.253	0.025	0.02
TARS	1.253	0.057	0.046
IKBKAP	1.254	0.729	0.538
TARDBP	1.258	0.247	0.194
PFKL	1.259	0.33	0.258
RGD1306717	1.259	0.082	0.065
GALK1	1.259	0.264	0.207
LYPLA2	1.259	NA	0
ERLIN1	1.259	NA	0
RGD1309188	1.259	0.23	0.181
GFOD1	1.259	0.43	0.332
SLC2A1	1.259	NA	0
PTGFRN	1.265	0.356	0.276
MARK1	1.265	0.156	0.123
ARPC5L	1.265	0.373	0.289
PCBP3	1.265	0.863	0.614
RCC2	1.265	0.543	0.411
DPYSL5	1.265	0.306	0.239
PSMD5	1.265	0.19	0.149
RPRD1A	1.265	0.041	0.032
DCAKD	1.27	NA	0
PSMD1	1.27	0.417	0.32
BCS1L	1.27	1.102	0.74
HSP90AB1	1.27	0.232	0.181
ASAP2	1.271	NA	0
PMPCB	1.271	NA	0
ATG16L1	1.271	NA	0
CACNA2D3	1.271	NA	0
GNAI2	1.271	0.049	0.039
DDX21	1.276	0.428	0.326
CAMK2D	1.276	0.36	0.277
HEXB	1.276	0.36	0.277
TMEM163	1.276	0.428	0.326
RGD1307838	1.276	0.531	0.399
GPD1L	1.276	0.41	0.313
PPP3CC	1.277	0.158	0.123
HNRNPA0	1.277	0.226	0.175
PDIA3	1.277	0.158	0.123
B3GALTL	1.282	NA	0
CDK5	1.282	0.151	0.117
CAT	1.282	0.525	0.393
MAPT	1.282	0.56	0.417
SH3PXD2B	1.282	NA	0
AP2B1	1.282	0.251	0.194
STK25	1.282	NA	0
WDR12	1.282	NA	0
CARKD	1.282	0.613	0.453
ATP13A1	1.283	0.167	0.13
NMRAL1	1.283	0.791	0.565
DNAJB6	1.283	0.387	0.295
MAPK1	1.283	0.268	0.207
DCX	1.283	0.268	0.207
EMD	1.288	0.126	0.097
GTF2I	1.288	0.176	0.136
GRM7	1.288	0.713	0.516
PYGB	1.288	0.076	0.059
CLUH	1.288	1.148	0.754
SRR	1.289	0.227	0.175
TPPP3	1.294	NA	0
EIF3B	1.294	0.152	0.117
ERLIN2	1.294	0.068	0.052
SYMPK	1.294	NA	0
RAB4B	1.294	0.494	0.369
MAP2K6	1.294	0.118	0.091
GNG4	1.294	NA	0
RDH14	1.294	0.442	0.332
AGL	1.294	0.169	0.13
STAM	1.294	0.565	0.417
HSPBP1	1.294	NA	0
NUDT9	1.294	NA	0
IMPDH2	1.294	0.407	0.307
DUSP3	1.294	0.39	0.295
SLC6A17	1.294	1.162	0.758
COX5B	1.295	0.672	0.487
EDC4	1.295	0.101	0.078
CACYBP	1.3	0.281	0.213
AGFG1	1.3	0.506	0.375
MTCH1	1.3	0.076	0.059
RABGGTA	1.3	0.212	0.162
BRSK1	1.3	1.492	0.891
TPP2	1.3	0.559	0.411
TCP1	1.3	0.212	0.162
MTX1	1.301	0.453	0.338
EMC3	1.306	NA	0
NRBP2	1.306	NA	0
TCEB2	1.306	0.499	0.369
PA2G4	1.306	0.274	0.207
RTCB	1.306	0.464	0.344
MRPL39	1.306	NA	0
CALB2	1.306	NA	0
37500	1.306	NA	0
SCARB2	1.306	0.412	0.308
LAMP2	1.306	NA	0
LOC100911365	1.306	0.899	0.619
TFAM	1.306	NA	0
SRP9	1.306	NA	0
RAB23	1.306	NA	0
LGALSL	1.306	0.291	0.22
ADSS	1.306	0.394	0.295
PGM1	1.307	0.308	0.232
ELP2	1.307	0.256	0.194
CANX	1.312	0.546	0.399
C1QBP	1.312	0.301	0.226
SYNGR3	1.312	0.059	0.045
MFGE8	1.312	0.581	0.423
CRK	1.312	0.008	0.006
BLVRA	1.312	0.146	0.111
NLN	1.312	0.008	0.006
ARFGEF3	1.312	0.043	0.033
ARL8A	1.312	0.025	0.019
CCT7	1.312	0.301	0.226
PGK1	1.312	0.387	0.289
INPP1	1.312	0.249	0.188
ATP5E	1.312	0.895	0.614
[truncated: 657 more rows]
