# Supplementary material for: A Proteome-Wide Effect of PHF8 Knockdown on Cortical Neurons Shows Downregulation of Parkinson’s Disease-Associated Protein Alpha-Synuclein and Its Interactors
Source: Biomedicines. 2023 Feb 8;11(2):486. doi: 10.3390/biomedicines11020486 (PMC9953648; doi:10.3390/biomedicines11020486)
Supplement: Supplementary file 1 [file biomedicines-11-00486-s001.zip › biomedicines-2185327-supplementary/Supplementary Table S2 - ChipSeq revised with reference.xlsx]

## Sheet: PHF8.1 chip atlas
Target_genes	PHF8|Average	SRX022433|HeLa	SRX023653|HeLa	SRX023659|HeLa	SRX116465|hESC_H1	SRX186705|hESC_H1	SRX116436|K-562	SRX116437|K-562	SRX186646|K-562	SRX017325|SH-SY5Y	STRING		Downloaded from Chip Atlas
LUC7L	1491.78	321	412	268	2113	2103	2459	2479	2370	901	0			http://dbarchive.biosciencedbc.jp/kyushu-u/hg38/target/PHF8.1.html
PRCC	1386.22	155	2813	1151	929	929	1883	1909	1835	872	0		ChIP‐Atlas	Oki, S; Ohta, T (2015): ChIP-Atlas. https://chip-atlas.org
PRMT5	1324.22	661	0	340	1828	1824	2311	2219	2241	494	0
ITFG2	1312.67	436	405	288	1703	1700	2339	2073	2369	501	0
POLR2J3	1300.44	325	446	520	1624	1586	2161	2173	1947	922	0
PCBP2	1276.22	288	1504	776	790	799	2059	1856	2278	1136	0
TAF8	1267.56	326	386	507	1833	1831	2135	1908	2002	480	0
SGF29	1234.22	364	149	266	1361	1359	2498	2190	2417	504	0
TMBIM6	1229.67	556	231	438	1291	1298	2315	2182	2272	484	0
TMEM18	1228.89	0	488	319	1936	1935	1890	1983	1956	553	0
TATDN1	1225.67	400	148	299	1548	1553	2189	2048	2141	705	0
NDUFB9	1225.67	400	148	299	1548	1553	2189	2048	2141	705	0
CCT2	1224.67	396	370	149	1569	1576	2305	2148	2264	245	0
FAM133B	1224.56	229	434	164	1622	1620	2144	2080	2057	671	0
EIF2D	1222.33	301	880	375	965	972	2248	2170	2172	918	0
IBA57	1217.67	0	95	171	1384	1386	2290	2362	2163	1108	0
ZNF326	1216.44	218	465	196	1442	1434	2252	1969	2239	733	0
ZBED8	1216.22	218	400	238	1557	1543	2359	1955	2223	453	0
POLE4	1210.44	495	300	224	1426	1432	2266	1968	2352	431	0
POLG	1209.11	449	404	543	1187	1184	2282	2174	2141	518	0
INTS2	1200.11	196	1440	917	799	797	1888	1899	1928	937	0
LRPAP1	1197.56	161	222	0	1374	1378	2393	2326	2416	508	0
JAGN1	1197.11	229	235	207	1622	1616	2214	2085	2177	389	0
DNAJB1	1195.11	529	433	281	1269	1260	2223	2073	2224	464	0
SMG5	1191.33	161	121	313	1647	1643	2173	1934	2128	602	0
NCBP3	1186.33	164	164	156	1646	1655	2013	2056	2282	541	0
NUDCD1	1182.89	322	263	376	1627	1627	2024	1838	2030	539	0
DHX9	1181.56	327	126	136	1615	1621	2198	1916	2033	662	0
ADPRS	1181.56	391	247	191	1514	1506	2244	2166	2065	310	0
RINT1	1174.56	305	192	146	1158	1157	2366	2422	2197	628	0
ACTL6A	1169.56	330	0	204	1566	1564	2088	2059	2148	567	0
MCRS1	1169.22	179	856	437	1382	1387	1833	1926	2036	487	0
ZNF627	1167.78	157	137	154	1610	1615	2199	2004	2129	505	0
PTPN2	1167.78	418	143	0	1632	1637	2197	2071	2016	396	0
TM2D1	1165.22	231	361	415	1355	1351	2142	2016	2185	431	0
RARS1	1162.11	464	216	132	1182	1180	2370	2270	2355	290	0
RPS27	1159.11	443	357	357	1147	1147	2084	2075	2056	766	0
DNAJC25-GNG10	1154.67	0	380	239	1667	1663	1795	2000	1859	789	0
DNAJC25	1154.67	0	380	239	1667	1663	1795	2000	1859	789	0
NCOA5	1151.33	63	188	0	1486	1480	2059	2145	2141	800	0
SMIM12	1151.22	372	87	168	1317	1311	2150	2326	2197	433	0
DNAJB12	1151.11	246	204	285	1673	1661	2237	1807	1944	303	0
SWSAP1	1149.89	180	288	119	1540	1531	2113	2093	2133	352	0
SELENOT	1148	269	1795	700	1041	1040	1449	1484	1668	886	0
C12orf65	1147.22	462	174	268	1166	1175	2167	2151	1938	824	0
TTC17	1146.33	124	156	175	1697	1699	2043	1891	2051	481	0
TM9SF4	1144.89	285	419	396	1355	1361	1939	1932	2121	496	0
KANSL2	1144.44	540	391	340	1147	1151	2149	1997	2051	534	0
MICU2	1143.33	144	119	0	1543	1553	2285	2135	2216	295	0
NASP	1142.78	376	199	379	1317	1318	2177	2074	1926	519	0
LRCH3	1142.67	188	163	0	1627	1616	2197	1949	2061	483	0
PRDX3	1141.89	282	127	121	1572	1564	2230	1752	2151	478	0
RBM28	1141.78	246	423	328	758	759	2539	2494	2429	300	0
PSMD3	1141.11	213	1234	481	1129	1131	1681	1783	1954	664	0
HUS1	1137.56	113	390	202	1222	1228	2174	2070	2335	504	0
ING3	1137.44	105	248	218	1374	1379	2153	2006	2142	612	0
FAM98B	1137.44	277	637	176	1285	1279	2038	1901	2185	459	0
SRSF10	1133.44	156	247	0	1436	1428	2257	2051	1979	647	0
GLG1	1132.44	206	152	129	1409	1408	2148	2256	2097	387	0
DMAC2	1131	167	0	233	1553	1553	2116	1916	2360	281	0
GOSR2	1128.67	260	216	149	1271	1269	2313	2052	2186	442	0
SF3A1	1126.22	123	198	0	1485	1482	2026	2051	2306	465	0
CCDC157	1126.22	123	198	0	1485	1482	2026	2051	2306	465	0
AARS2	1124.78	122	366	168	1247	1256	2044	2219	2216	485	0
RBL1	1124.67	201	700	408	1652	1657	1772	1558	1814	360	0
MARCHF7	1122.89	184	275	143	1519	1522	2017	1965	1832	649	0
RAB11A	1122.44	382	187	455	1499	1506	1814	1780	1780	699	0
RPS26	1121.67	225	334	1059	980	980	1953	2071	2083	410	0
SNRNP70	1120.67	249	135	135	1467	1464	2160	1932	1938	606	0
POLR2D	1119.33	159	162	0	1167	1167	2297	2351	2355	416	0
NAGK	1118.89	302	576	135	1450	1456	2065	1833	1868	385	0
PPP2R3B	1118.56	172	788	433	1293	1308	1798	1872	2043	360	0
TECR	1118.33	529	88	174	1269	1260	2223	2073	2224	225	0
TOR1A	1116.11	244	157	246	757	749	2382	2243	2277	990	0
CNOT4	1112.78	111	1431	521	842	851	2009	1827	1792	631	0
PMPCB	1112	191	331	106	1402	1402	1873	2003	2192	508	0
RPP21	1111.67	211	158	156	1227	1225	2209	2152	2275	392	0
POLR1F	1111.33	144	219	97	1607	1609	1926	1882	2176	342	0
SECISBP2	1111.11	80	447	99	1704	1706	1746	1699	2033	486	0
TENT4B	1109.22	124	0	0	1479	1492	2215	2247	2216	210	0
KATNBL1	1107.56	225	147	98	1245	1207	2294	2122	2261	369	0
ZNF23	1107.11	228	231	0	1284	1284	2121	2258	2198	360	0
THOC3	1107.11	299	150	210	957	1053	2340	2349	2417	189	0
UBE2V2	1106.89	0	0	0	1599	1586	2201	2057	2132	387	0
HMGCL	1106.78	206	256	0	1205	1195	2261	2237	2202	399	0
ABCF1	1106.22	222	208	140	1302	1288	2192	2118	2136	350	0
GTPBP8	1104.11	236	176	125	1595	1597	1964	1612	2140	492	0
DMWD	1102.78	105	0	178	1541	1557	1953	2050	2124	417	0
PGBD2	1102.11	208	455	329	1607	1600	1749	1516	1882	573	0
RBM6	1101.89	264	331	136	1049	1044	2004	2166	2247	676	0
CLASRP	1101.33	405	208	290	988	975	2225	2141	2403	277	0
NUBP1	1097.44	122	565	255	837	848	2311	2205	2307	427	0
DENR	1096.22	177	333	152	1191	1195	2080	2073	2307	358	0
SSBP1	1095.78	203	404	477	1157	1163	2140	2019	1913	386	0
TRAF6	1095.44	170	123	116	1353	1349	2201	2008	2197	342	0
RAG1	1095.44	170	123	116	1353	1349	2201	2008	2197	342	0
FAM71E1	1095.11	223	156	0	1206	1209	2119	2138	2332	473	0
EMC10	1095.11	223	156	0	1206	1209	2119	2138	2332	473	0
HDAC4	1094.11	131	177	0	1719	1719	1938	1755	1928	480	0
IPO9	1093.89	275	207	204	994	995	2136	2189	2220	625	0
DENND6A	1093.78	177	118	128	1605	1612	1774	1717	2127	586	0
PRKRA	1093.11	195	106	0	1718	1706	1967	1870	1772	504	0
PJVK	1093.11	195	106	0	1718	1706	1967	1870	1772	504	0
USE1	1091.89	200	260	165	1353	1368	1976	1988	1979	538	0
MKLN1	1090	285	529	148	1104	1105	2000	2008	1742	889	0
TAF15	1089.56	175	184	221	1208	1202	1970	2068	2159	619	0
SUMF1	1089.22	0	595	223	1226	1224	2052	1932	2108	443	0
POLR2J	1088.78	110	478	289	1307	1287	1776	1981	1853	718	0
NXF1	1088.78	181	186	144	1081	1081	2176	2231	2056	663	0
C5orf51	1088.78	390	649	246	1189	1186	1993	1801	2033	312	0
INTS5	1087.22	175	161	340	1203	1196	2188	2108	2101	313	0
UQCC2	1086.22	154	149	133	1400	1394	2248	1902	2068	328	0
GPR89A	1086.22	418	186	96	1314	1281	2057	1963	2053	408	0
DDX59	1083.56	210	763	270	1014	1008	2015	2020	1951	501	0
POLR2C	1082.67	278	130	141	1009	978	2267	2266	2467	208	0
MRPL17	1078.78	496	174	116	1220	1222	2172	1850	2102	357	0
SRSF7	1076	250	167	334	1321	1327	1970	1719	1745	851	0
FAM168B	1075.44	0	0	0	1807	1812	1950	1872	1819	419	0
NUDT15	1075.11	123	94	0	1361	1357	2112	1960	2132	537	0
CUL5	1074.78	206	606	386	1075	1082	1888	1788	1858	784	0
OGDH	1073.22	128	1665	257	956	968	1765	1981	1939	0	0
MRPS24	1072.22	312	78	147	1284	1289	2036	1871	2073	560	0
RPL5	1072.11	170	421	301	774	773	2252	2147	2173	638	0
PRPF4	1071.22	193	194	157	1390	1385	2012	2048	1977	285	0
CDC26	1071.22	193	194	157	1390	1385	2012	2048	1977	285	0
TAF7	1070.22	166	393	362	1438	1433	1764	1807	1931	338	0
MAK16	1069.33	266	127	136	1562	1569	1790	1895	2001	278	0
RBM25	1067.67	275	348	211	1186	1191	2006	1908	2004	480	0
KNTC1	1067.44	212	516	398	1192	1185	1711	1865	1950	578	0
CENPBD1	1067	133	207	128	1820	1831	1787	1608	1674	415	0
WDR45B	1065.44	197	253	207	1120	1120	2097	2081	2112	402	0
MLST8	1065	115	310	301	1375	1371	2009	1885	1928	291	0
MGRN1	1063.11	305	237	428	970	968	2186	1985	2107	382	0
FEM1A	1061.11	106	549	491	873	874	1914	2016	2106	621	0
CRBN	1061	0	190	0	1176	1168	2170	2288	2321	236	0
HM13	1058.89	238	315	143	1242	1249	1976	2078	2161	128	0
ALG6	1057.22	506	276	0	944	944	2161	2158	2238	288	0
ASCC1	1056.89	198	0	113	1251	1242	2114	2106	2093	395	0
ANAPC16	1056.89	198	0	113	1251	1242	2114	2106	2093	395	0
CBWD5	1056.78	311	346	222	1068	984	2001	1993	2318	268	0
SCAMP2	1056.33	260	267	144	1319	1328	1994	2013	2060	122	0
FPGS	1055.33	0	0	98	1652	1639	1960	1744	2016	389	0
ZNF76	1054.89	0	156	131	1768	1766	1722	1652	1809	490	0
TIMM22	1054.78	145	413	562	995	1011	2035	1867	2152	313	0
CBWD3	1053.78	311	346	222	1068	972	1986	1993	2318	268	0
ENOX2	1053.33	203	307	187	1150	1152	1883	1892	2250	456	0
KDM4A	1051	579	355	371	935	948	1810	1831	1787	843	0
TARDBP	1050.78	115	332	327	1163	1151	2072	2008	2004	285	0
NDUFAF1	1049.89	131	314	659	814	830	2121	2133	2211	236	0
OIP5	1048.89	257	284	163	1330	1320	1877	1950	1835	424	0
NUSAP1	1048.89	257	284	163	1330	1320	1877	1950	1835	424	0
SMN2	1048.78	180	277	320	1146	990	2166	1973	2096	291	0
SMN1	1048.78	180	277	320	1146	990	2166	1973	2096	291	0
TMEM242	1048.22	245	223	270	1268	1273	2039	2009	1892	215	0
SPECC1L	1047.44	229	127	0	1498	1491	1905	1634	1964	579	0
LMTK2	1047.33	97	130	0	1143	1136	1986	2201	2249	484	0
JPT1	1045.78	205	279	163	862	864	2154	2110	2153	622	0
INO80C	1044.56	0	151	122	1227	1230	2064	2080	2090	437	0
DIABLO	1044.56	166	236	0	1136	1128	2041	2313	2284	97	0
RBBP5	1044.22	296	262	714	812	812	1981	2080	2078	363	0
GLO1	1043.56	216	225	125	1011	991	2100	2159	2187	378	0
TSTD3	1043.33	121	181	0	1050	1052	2149	2258	2269	310	0
RABGAP1	1043.11	269	139	0	1877	1888	1290	1690	1869	366	0
NOL10	1043	0	0	199	1419	1409	1977	1994	1977	412	0
ZKSCAN2	1041.44	185	244	148	1306	1305	1948	1905	1786	546	0
FBXO21	1041.11	173	168	0	857	851	2242	2306	2514	259	0
ARL14EP	1041.11	121	210	122	1410	1412	1830	1880	2059	326	0
LOC100287896	1040.78	98	246	238	1220	1230	1810	1958	1990	577	0
LIPT2	1040.78	98	246	238	1220	1230	1810	1958	1990	577	0
CREBZF	1040.78	126	740	245	937	944	1871	1984	1992	528	0
MRPS35	1040.67	305	304	194	1156	1158	2065	1830	2022	332	0
MALSU1	1040.11	189	149	0	1235	1229	2051	1980	2107	421	0
C15orf39	1039.56	296	0	0	1348	1351	2121	1960	2014	266	0
POLR2J2	1039.33	245	246	322	1132	1114	1933	1962	1872	528	0
MRPL48	1038.56	0	197	486	1488	1490	1938	1495	1873	380	0
ERV3-1-ZNF117	1038.44	138	192	231	1184	1135	1922	1958	2129	457	0
ERV3-1	1038.44	138	192	231	1184	1135	1922	1958	2129	457	0
TSFM	1038.11	169	273	278	1093	1125	1906	1985	2286	228	0
MESD	1038.11	179	117	0	1352	1346	1887	2001	2037	424	0
TARS3	1037.33	192	244	147	897	895	2168	2172	2299	322	0
GINS4	1036.89	197	0	0	1112	1087	2324	1971	2354	287	0
KHDC4	1035.78	353	287	0	1137	1144	1992	1912	1915	582	0
COX10	1035.56	173	225	203	1530	1522	1675	1623	1921	448	0
HEXD	1034.33	109	0	0	1193	1196	2197	1948	2200	466	0
USP42	1034.11	187	183	163	943	928	2152	2005	2096	650	0
ZNF721	1034	171	153	103	1293	1294	1978	1841	2116	357	0
PIGG	1034	171	153	103	1293	1294	1978	1841	2116	357	0
MPI	1033.89	279	193	208	1138	1136	2023	1845	2062	421	0
TBC1D31	1033.33	286	169	113	998	1005	2261	2026	2316	126	0
RPS15	1032.56	0	257	224	1170	1166	1944	2049	2003	480	0
PARL	1032.44	151	401	149	1297	1326	1789	1781	2149	249	0
MIS12	1032.33	172	230	179	1681	1685	1630	1480	1841	393	0
DERL2	1032.33	172	230	179	1681	1685	1630	1480	1841	393	0
ATXN7L2	1032	213	294	194	1169	1169	2012	1884	2063	290	0
AQR	1031.89	127	145	160	919	929	2161	2113	2389	344	0
MAPK8	1030.89	162	0	0	1086	1088	2124	2211	2209	398	0
BRMS1L	1030.89	269	189	0	895	903	2089	2175	2328	430	0
NUP205	1030.44	180	261	392	911	894	2114	2058	1945	519	0
TMEM39B	1028.33	219	138	0	1343	1346	2122	1882	2104	101	0
TRA2B	1027.33	253	224	176	1005	1000	2097	2036	2137	318	0
NDUFA12	1025.67	208	111	0	1119	1121	2115	1989	2327	241	0
R3HCC1	1025.33	195	142	101	832	836	2242	2361	2348	171	0
RPL32	1025.11	135	135	292	1007	1002	2091	2137	2104	323	0
CASC3	1025	235	161	0	1309	1319	1803	1820	1943	635	0
SPG11	1023.89	135	151	0	1015	1015	2139	2094	2133	533	0
SNRPE	1022.67	229	239	222	783	789	2127	2126	2169	520	0
CCDC174	1021.33	337	192	381	535	534	1887	1931	1986	1409	0
RPAP2	1020.89	224	268	121	1315	1317	1821	1850	1961	311	0
GLMN	1020.89	224	268	121	1315	1317	1821	1850	1961	311	0
RPL6	1020.11	262	183	251	1108	1105	2056	1901	2141	174	0
E4F1	1019.78	126	235	170	1446	1462	1734	1728	1919	358	0
NBN	1019.44	165	183	197	1065	1068	1988	1949	2236	324	0
TTPAL	1018.67	364	0	0	1080	1076	2094	2265	2173	116	0
SPTLC1	1018.67	195	127	128	1316	1325	1710	1929	2091	347	0
GPR89B	1017.22	506	207	145	1159	1222	1840	1738	2010	328	0
TTC4	1017.11	139	190	196	947	960	2272	2137	2240	73	0
CACTIN	1014.78	0	130	179	1446	1456	1857	1824	2011	230	0
ATG7	1014.33	189	0	0	1196	1210	2009	2034	2251	240	0
RPL11	1014	129	154	101	832	822	2243	2145	2242	458	0
PNPT1	1013.33	224	215	174	994	994	2284	1804	2270	161	0
DNAJC9	1013.22	149	96	0	1446	1485	1993	1774	1846	330	0
H6PD	1013	0	0	0	1121	1114	2194	2086	2041	561	0
B4GALT7	1011.78	118	0	89	1288	1285	1948	2034	2045	299	0
RNASEH2C	1011.67	367	228	0	1041	1053	1882	2051	2146	337	0
NOB1	1009.44	181	87	104	1113	1113	2100	1929	2248	210	0
PSMD12	1009.22	157	285	125	966	968	2062	2012	2187	321	0
HIF1AN	1009.22	119	262	228	1123	1131	1861	1967	2203	189	0
CENPH	1009	148	175	200	1245	1249	1979	1643	2041	401	0
THUMPD2	1007.89	126	227	0	1021	1023	2163	1793	2257	461	0
BLOC1S1	1006.89	123	1826	671	417	410	1600	1865	1928	222	0
NDUFB7	1006.33	154	242	235	869	870	2163	1969	2191	364	0
PSTK	1005.78	0	0	0	1739	1747	1779	1406	2012	369	0
TMEM87A	1005.44	141	179	157	1351	1353	1849	1740	1870	409	0
GANC	1005.44	141	179	157	1351	1353	1849	1740	1870	409	0
RRN3	1005.22	217	155	119	1238	1200	1953	1792	2063	310	0
ATP5MF-PTCD1	1005	218	313	224	919	910	1881	2083	2085	412	0
ATP5MF	1005	218	313	224	919	910	1881	2083	2085	412	0
LUC7L3	1004.78	311	242	209	1238	1244	1725	1561	1935	578	0
KLHL12	1004.22	195	240	171	1151	1146	1709	2011	1999	416	0
MTOR	1004.11	0	137	111	1281	1281	2039	2048	2140	0	0
UHMK1	1004	182	143	187	878	871	2101	2087	2195	392	0
UBC	1003.11	224	154	89	1346	1343	1911	1627	1675	659	0
MTFMT	1002.44	263	177	0	933	937	2033	2070	2252	357	0
NAE1	1002.33	121	282	0	1425	1422	1773	1707	1800	491	0
ACTR3B	1000.67	0	0	0	1221	1221	1972	2165	2092	335	0
GTF3C6	999.333	252	187	74	1127	1135	1967	1951	1926	375	0
SZRD1	998.333	107	316	357	690	683	1930	1937	2060	905	0
MRPL37	998	154	145	144	1189	1189	1854	2025	1857	425	0
CYB5RL	998	154	145	144	1189	1189	1854	2025	1857	425	0
ATP5MC2	997.444	313	404	454	682	685	2089	1824	2208	318	0
PDHX	997	213	453	143	1309	1306	1687	1689	1668	505	0
APIP	997	213	453	143	1309	1306	1687	1689	1668	505	0
RCE1	996	143	0	0	1376	1373	1873	1795	1845	559	0
CSDE1	995.889	222	282	456	965	970	1882	1878	1969	339	0
CASP2	995.778	135	0	0	1086	1085	2213	1990	2003	450	0
SNRPB	995.667	0	106	218	1149	1149	2071	1839	2005	424	0
PHF8	995.556	0	2962	358	539	537	1377	1388	1644	155	0
ALG1	995.222	189	238	0	1088	1087	1927	1844	2070	514	0
RPS20	995.111	177	174	300	965	954	1889	2061	2075	361	0
PAIP2	995.111	229	154	122	1036	1042	2059	1964	2154	196	0
TRDMT1	994.667	76	673	488	716	714	1772	1980	1993	540	0
SKP1	994.222	283	284	115	927	927	1917	2016	1860	619	0
SDCBP	994.111	220	0	0	1159	1159	1981	2014	2152	262	0
RNF141	993.556	219	537	173	850	850	1835	1972	2168	338	0
CZIB	992.111	423	159	0	1170	1170	2094	1788	1874	251	0
DCAF8	991.444	363	175	151	1052	1056	1906	1798	1867	555	0
GTPBP10	991.111	360	316	219	825	820	1915	2088	2092	285	0
PSMD8	990.778	260	241	321	900	899	2037	2015	1953	291	0
TMEM170A	990.667	171	92	0	1258	1255	1969	1890	2043	238	0
SVBP	990.444	170	0	0	1157	1157	2246	1737	2221	226	0
ERMAP	990.444	170	0	0	1157	1157	2246	1737	2221	226	0
SDCBP2	990.333	0	187	128	1251	1252	1917	1667	2144	367	0
MED11	990.333	379	117	269	904	923	1985	2020	2316	0	0
RPS3	989.778	216	222	107	701	704	2103	2218	2265	372	0
UBIAD1	989.222	148	136	0	1034	1043	2007	2068	2044	423	0
CBWD1	988.444	172	251	159	1039	975	1854	2014	2249	183	0
WDR43	988	122	169	125	1204	1202	1922	1693	1868	587	0
CBWD2	987.444	214	356	242	956	1045	1879	1784	2151	260	0
FER	986	115	174	196	1128	1125	2091	1817	2004	224	0
ZSCAN21	984.556	218	262	158	866	869	1911	2044	2247	286	0
SNRPD1	984.556	174	183	187	895	903	2248	1720	2225	326	0
C12orf45	984.444	254	281	0	1148	1155	1959	1762	2080	221	0
ATAD2	983.444	152	222	302	911	899	2038	1942	2157	228	0
CDK1	981.778	183	183	255	851	848	2071	1799	2123	523	0
TFAM	981.556	332	236	187	783	784	2077	2109	2064	262	0
SUCO	981.556	129	298	401	1163	1163	1651	1789	1664	576	0
PIGO	981.222	196	271	217	1685	1683	1507	1172	1765	335	0
GNL2	980.889	224	177	176	910	904	2070	1923	2277	167	0
RAB30	980.778	140	328	397	871	865	1964	1895	2136	231	0
HMGCS1	980.778	373	627	171	584	587	2213	1929	2221	122	0
KAT7	979.667	135	473	255	780	785	1758	1758	2051	822	0
DPP3	979	145	479	378	828	828	2107	1702	1968	376	0
COMMD2	978.889	167	276	228	961	965	1944	1984	2131	154	0
PSMC3	977.667	95	327	433	789	793	2072	1997	2168	125	0
MRPS17	977.667	292	0	133	1003	1008	1832	1975	2259	297	0
MRPL42	977.444	161	275	386	888	879	2161	1505	2272	270	0
PUS7	977.222	473	0	0	1291	1297	1850	1792	1817	275	0
EXOC4	977	208	170	0	780	771	2167	2178	2212	307	0
PCCB	976.778	151	134	236	1329	1332	1725	1602	1948	334	0
MVK	976.556	126	654	382	851	858	1908	1915	2095	0	0
ATXN1L	975.556	207	277	130	1269	1277	1775	1669	1964	212	0
SETX	974.667	185	278	0	994	993	1980	1954	2095	293	0
SH3YL1	974.222	120	149	119	1083	1083	2041	1835	2084	254	0
CCDC90B	974.222	94	411	223	976	976	1929	1800	1973	386	0
ACP1	974.222	120	149	119	1083	1083	2041	1835	2084	254	0
MMAA	973.889	187	151	113	819	822	2180	2007	2269	217	0
DBR1	973.556	234	277	243	967	957	1809	1707	2124	444	0
USP16	973.333	0	290	323	1116	1136	2018	1709	1855	313	0
CSE1L	972.889	209	177	146	1201	1199	1837	1933	1836	218	0
MRPL33	972.778	0	496	222	1019	1009	1780	1736	1909	584	0
TMED9	972.556	194	108	168	829	819	2261	2071	2303	0	0
COIL	971.667	86	327	162	905	919	1871	1713	2084	678	0
AASDH	971.667	185	143	283	1083	1074	1899	1811	1997	270	0
SF3B5	971.222	206	212	196	944	936	2080	1973	2088	106	0
VAMP1	971.111	262	454	252	905	913	1765	1878	2047	264	0
METTL1	971	134	360	362	1340	1346	1900	1336	1713	248	0
EEF1AKMT3	971	134	360	362	1340	1346	1900	1336	1713	248	0
SMIM7	970.444	359	0	0	1302	1296	1986	1633	1850	308	0
GHITM	969.889	95	272	130	981	975	1942	1927	2065	342	0
POFUT1	969.778	304	115	110	1437	1435	1787	1542	1751	247	0
PLAGL2	969.778	304	115	110	1437	1435	1787	1542	1751	247	0
CTNNB1	969.333	233	253	100	911	911	2145	1926	1976	269	0
RPS15A	968.667	0	155	191	835	835	2146	2039	2070	447	0
PARS2	968.667	277	166	149	792	795	2087	2162	2207	83	0
PRDX1	968.222	301	186	120	820	823	2003	2035	1958	468	0
ADSL	968.111	168	191	123	1339	1339	1749	1667	1881	256	0
WDR11	967.556	0	165	250	1040	1043	2059	1747	2155	249	0
PPIE	967.556	175	0	109	817	814	2231	2161	2287	114	0
SUPV3L1	965.556	94	192	282	1176	1182	1756	1892	1906	210	0
DTWD2	965	0	353	88	1506	1499	1576	1439	1877	347	0
CBWD6	965	246	346	166	834	947	1986	1724	2191	245	0
TBCE	964.667	337	157	221	710	713	2051	2125	2162	206	0
PCIF1	964.556	126	77	163	1068	1073	1970	1755	1884	565	0
ANTKMT	963.889	0	0	0	1478	1480	1921	1715	1764	317	0
NUP133	963.556	202	333	186	1263	1262	1636	1741	1745	304	0
STRIP1	963.444	0	338	310	839	838	1849	1670	1922	905	0
ZSCAN30	963.333	0	186	213	948	948	1969	1998	2073	335	0
SNRPG	962.556	247	288	390	1058	1069	1775	1550	1890	396	0
CCDC124	962.222	169	649	278	442	444	1718	1673	1990	1297	0
UMPS	961.667	196	184	148	1124	1122	1899	1611	2066	305	0
TAF12	961.556	467	0	0	934	934	2089	2048	1881	301	0
DPH5	961.556	378	415	175	1076	1084	1753	1594	1933	246	0
CDK12	961.444	151	271	421	843	855	1836	1894	2095	287	0
RAB22A	961.222	144	0	0	855	850	2163	2163	2104	372	0
UHRF1BP1L	960.778	150	0	123	1357	1357	1619	1711	1924	406	0
ZNF92	960.667	270	347	177	585	578	1949	1919	2194	627	0
NEK1	959.667	277	112	0	898	896	2112	1820	2311	211	0
PITHD1	958.778	112	0	189	1151	1142	1816	2071	1857	291	0
RHBDD2	958.556	166	264	103	949	963	1990	1713	2111	368	0
MAP4	958.556	126	0	86	1322	1309	1965	1720	1791	308	0
SNX19	958.444	0	246	0	1053	1051	1916	1942	2150	268	0
TOMM5	958.222	262	355	131	843	838	1990	1971	2011	223	0
MIB2	958.111	189	0	0	1194	1197	2090	1875	1828	250	0
DUS4L-BCAP29	957.556	160	188	171	1172	1170	1840	1756	1837	324	0
DUS4L	957.556	160	188	171	1172	1170	1840	1756	1837	324	0
COG5	957.556	160	188	171	1172	1170	1840	1756	1837	324	0
SDHAF4	957.111	173	149	0	857	856	2181	1861	2272	265	0
LEMD2	956.889	0	162	140	571	571	1873	1701	1768	1826	0
ARPP19	956.889	112	492	189	1207	1215	1582	1647	1718	450	0
COG2	956.667	127	122	0	962	969	1994	1903	2185	348	0
NDUFB2	956.556	145	161	170	1169	1180	1808	1872	1615	489	0
MANBAL	956.111	199	273	156	994	993	1754	1816	2049	371	0
DCPS	956.111	121	192	0	998	987	1970	1787	2017	533	0
E2F4	955.556	227	173	198	780	782	2145	1760	2183	352	0
MKRN2	955.333	162	150	173	1133	1128	1844	1970	1779	259	0
KIF5B	955.222	282	121	0	1498	1500	1649	1636	1705	206	0
ZC3HC1	955.111	213	304	243	733	749	1985	1869	1890	610	0
NTMT1	955	0	126	0	1292	1294	1745	1853	2013	272	0
PDHB	954.889	140	0	0	967	948	1941	1878	2088	632	0
RPLP0	954	188	161	344	828	828	1785	1860	1793	799	0
SPC24	953.889	179	0	124	911	898	2271	1772	2121	309	0
GATAD1	953.889	217	152	157	1054	1057	1763	1955	2019	211	0
MRPS30	953.556	199	331	151	1027	1027	1828	1828	1926	265	0
ORC5	953.333	361	203	133	866	862	2060	1845	1896	354	0
TCERG1	953.111	94	376	238	969	974	1974	1744	1910	299	0
ATG4D	953	0	92	0	1118	1113	1645	2172	2177	260	0
RC3H2	952	193	157	117	1089	1099	1739	1783	1932	459	0
PPAN-P2RY11	951.667	65	282	254	1128	1125	1744	1694	1994	279	0
PPAN	951.667	65	282	254	1128	1125	1744	1694	1994	279	0
ZNF594	950.444	116	331	242	1472	1451	1420	1246	1808	468	0
CHCHD3	950.111	238	157	168	673	722	2189	2062	2070	272	0
RELL2	949.778	442	210	427	797	797	1743	1943	1956	233	0
HDAC3	949.778	442	210	427	797	797	1743	1943	1956	233	0
RPL37A	949.556	265	198	273	885	886	1747	1839	1915	538	0
TAF13	948.333	296	1220	368	519	526	1873	1675	1832	226	0
NRAS	948.222	136	447	307	920	923	1750	1848	2070	133	0
DNMT1	947.556	228	81	146	1050	1051	1879	1748	1929	416	0
STXBP3	946.667	273	206	183	973	970	1813	2021	1898	183	0
FRS2	946.556	121	286	206	1025	1020	1780	1819	2031	231	0
MYSM1	946.333	0	145	93	1037	1037	1863	1931	2173	238	0
DENND10	946.333	249	0	0	1108	1105	1699	1835	2152	369	0
RMDN1	946.222	229	311	162	554	550	2159	2086	2307	158	0
PSMB7	945.889	110	414	377	720	720	1875	1933	2191	173	0
HSF1	945.778	112	220	117	1274	1269	1669	1704	1853	294	0
BOP1	945.778	112	220	117	1274	1269	1669	1704	1853	294	0
LIN7C	945.667	344	146	185	1101	1103	1761	1637	1980	254	0
TOMM22	945.556	0	249	255	1168	1172	1821	1605	1972	268	0
MFN2	945.444	139	89	0	1233	1235	1722	1916	1963	212	0
PGBD4	945.111	101	102	100	874	872	2182	1945	2104	226	0
EMC7	945.111	101	102	100	874	872	2182	1945	2104	226	0
C19orf53	945.111	0	162	946	947	961	1719	1628	2000	143	0
DUSP12	944.889	208	247	86	1111	1108	1822	1599	1869	454	0
ATP5PO	944.556	182	103	167	673	670	2222	2147	2193	144	0
PHACTR4	944.333	189	0	0	1119	1104	1932	2002	1911	242	0
ZYG11B	944.111	0	234	108	885	879	1846	2074	2209	262	0
CCDC59	943.556	88	333	207	1384	1386	1662	1268	1833	331	0
UBE2D3	943.222	300	194	0	1537	1534	1550	1349	1682	343	0
NCKIPSD	942.889	111	109	0	1186	1188	2024	1699	2169	0	0
PGAP2	942.556	156	198	177	1360	1383	1502	1736	1767	204	0
RBM17	942.444	0	169	1529	475	481	1748	1767	2047	266	0
HNRNPAB	942.444	356	0	104	1149	1149	1776	1801	1746	401	0
XKR9	942.333	275	146	235	644	642	1893	2108	2212	326	0
RCC1	942.333	0	0	232	1151	1142	1913	1821	2020	202	0
LACTB2	942.333	275	146	235	644	642	1893	2108	2212	326	0
TBRG4	942	250	154	123	1254	1236	1775	1577	1827	282	0
TNPO1	941.111	128	236	0	1046	1046	1955	1777	2049	233	0
NUP160	940.111	271	143	221	1117	1108	1776	1733	1854	238	0
SIKE1	939.222	225	0	0	1030	1021	2060	1928	2037	152	0
SEC13	939.111	0	355	197	706	698	2115	2059	2214	108	0
ASH2L	938.667	188	0	0	1411	1419	1663	1598	1712	457	0
ZCCHC9	938.444	145	217	0	1147	1150	1854	1825	1911	197	0
RNF114	938.222	298	142	0	830	834	2000	2004	2167	169	0
SRPRB	937.667	265	147	122	717	712	2096	1855	2435	90	0
RSPH3	937.333	235	221	0	735	737	2106	2084	2070	248	0
TRAP1	936.444	0	234	122	1229	1216	1642	1937	1854	194	0
SCYL1	936.333	0	791	211	1069	1077	1511	1483	1888	397	0
YLPM1	936.111	129	164	79	1113	1126	1824	1681	2003	306	0
EXOSC3	935.556	0	152	301	937	939	1953	1922	1918	298	0
UBE2L3	935	118	586	282	956	971	1783	1692	1426	601	0
RSL1D1	935	169	160	218	1079	1073	1814	1757	1860	285	0
GMNN	934.667	220	290	269	891	877	1963	1688	2002	212	0
SRCAP	934.444	118	154	152	1256	1250	1612	1793	1605	470	0
LOC730183	934.444	118	154	152	1256	1250	1612	1793	1605	470	0
SNRNP48	934.222	166	155	0	993	995	2101	1976	2022	0	0
SENP5	934.111	205	160	0	1238	1243	1725	1799	1810	227	0
DPP8	934.111	141	189	102	881	880	1883	1909	2018	404	0
FXR1	934	161	117	189	849	850	1902	1890	2112	336	0
DAZAP2	934	245	156	207	801	787	2015	1811	2202	182	0
LRCH4	933.889	171	159	176	763	767	1927	1978	1992	472	0
IMPA1	933.889	180	0	163	612	612	2018	2101	2381	338	0
FBXO24	933.889	171	159	176	763	767	1927	1978	1992	472	0
TJP1	933.667	133	115	0	1024	1022	1903	1878	1979	349	0
ZNF24	933.556	0	327	128	829	828	2001	1900	2082	307	0
EXOSC2	932.889	149	0	231	908	898	1989	1752	2042	427	0
MRPL10	932.444	250	122	124	657	670	1965	2023	2183	398	0
LRRC46	932.444	250	122	124	657	670	1965	2023	2183	398	0
ELL	932	203	0	0	1042	1044	2045	1858	1982	214	0
MRPS28	931.778	156	291	275	1299	1304	1630	1424	1725	282	0
H3-3B	931.444	289	263	139	843	842	1784	1679	1814	730	0
TMEM38A	930.556	0	0	0	1302	1296	1986	1633	1850	308	0
RLF	930.111	216	246	180	1192	1183	1819	1597	1715	223	0
FBXO38	930.111	227	359	278	725	731	1809	1665	2058	519	0
ZNF669	929.778	259	0	0	674	680	2204	2019	2258	274	0
ZNF317	929.556	129	208	196	955	955	1782	1845	2091	205	0
ASNS	929.444	195	252	0	1063	1065	1735	1754	2047	254	0
KIAA1191	929.333	154	268	313	1087	1087	1511	1715	1845	384	0
SOX6	929.111	162	669	394	1032	1031	1538	1525	1692	319	0
C11orf58	929.111	162	669	394	1032	1031	1538	1525	1692	319	0
NANS	929	233	0	162	929	927	1973	1908	2059	170	0
FAF2	928.667	243	116	307	1207	1208	1558	1654	1796	269	0
YKT6	928.444	0	203	0	673	653	2059	2230	2353	185	0
PSKH1	928.222	0	144	130	1176	1167	1788	1756	1958	235	0
PSAP	928.111	195	538	221	815	817	1770	1775	2040	182	0
HEXIM2	926.889	0	207	198	1247	1252	1404	1644	1687	703	0
ARMC5	926.556	0	148	85	1724	1730	1441	1370	1520	321	0
TERF2IP	926.333	206	107	186	1467	1470	1476	1484	1545	396	0
KARS1	926.333	206	107	186	1467	1470	1476	1484	1545	396	0
PUF60	925.667	151	96	115	1374	1387	1474	1599	1648	487	0
GUK1	925.667	304	81	90	1008	1001	1803	1900	1814	330	0
RBBP6	925.556	112	325	153	942	943	1946	1804	1866	239	0
DDX19A	925.556	220	206	173	1010	992	1949	1650	2016	114	0
TVP23B	925.222	124	137	0	1370	1309	1495	1645	1932	315	0
MRPL39	925.222	130	147	163	887	890	1871	1944	2070	225	0
EEF1AKMT4-ECE2	924.889	158	171	200	1079	1079	1745	1811	1637	444	0
EEF1AKMT4	924.889	158	171	200	1079	1079	1745	1811	1637	444	0
ALG3	924.889	158	171	200	1079	1079	1745	1811	1637	444	0
INO80D	924.778	163	716	461	705	721	1334	1598	1518	1107	0
RPL38	924.667	156	186	291	680	677	1931	2004	2112	285	0
RPL15	924.667	112	148	209	894	895	1900	1977	1763	424	0
NKIRAS1	924.667	112	148	209	894	895	1900	1977	1763	424	0
NUDC	924.333	149	162	118	719	729	2088	1911	2201	242	0
RNASEH1	923.778	134	0	0	1264	1267	1755	1729	1922	243	0
H2AX	923.778	204	199	207	950	950	1898	1711	1822	373	0
GRB2	923.778	99	89	128	868	866	1965	1906	2145	248	0
CDC25C	923.778	388	766	771	630	626	1346	1527	1639	621	0
HEATR6	923.222	202	141	0	684	686	2026	1885	2241	444	0
DPH7	923.111	205	241	0	1087	1089	1717	1712	1847	410	0
SHCBP1	922.667	91	233	0	880	891	2014	1817	2182	196	0
TRIP4	922.556	170	941	397	549	537	1718	1781	1964	246	0
RBM14-RBM4	922.111	351	189	200	975	981	1830	1749	1764	260	0
RBM14	922.111	351	189	200	975	981	1830	1749	1764	260	0
MAPK1IP1L	922	120	112	82	1192	1196	1830	1598	1803	365	0
PPP1R2	921.778	161	134	0	849	855	2038	1951	2127	181	0
GADD45B	921.667	228	138	491	575	575	2046	2034	2107	101	0
YEATS2	921.444	0	119	149	1245	1252	1592	1630	1847	459	0
CDC5L	921.222	206	250	128	929	935	1877	1910	1929	127	0
IMPDH2	921.111	203	137	88	722	719	1925	1928	2295	273	0
ADIPOR1	920.889	147	153	0	1145	1143	1845	1721	1911	223	0
SRSF3	920.778	346	326	281	756	754	1721	1831	1684	588	0
ARMC1	920.556	163	221	121	818	836	1902	1914	2087	223	0
TSG101	920	122	163	137	1224	1223	1681	1646	1869	215	0
SPDL1	918.778	140	187	106	892	892	1991	1672	2130	259	0
RWDD3	918.778	191	356	142	659	660	1901	1935	2141	284	0
CDC23	918.667	132	236	0	838	827	2077	1799	2208	151	0
FAM53C	918.333	388	766	771	630	626	1346	1527	1590	621	0
SOD1	918.222	225	138	0	591	599	2146	2116	2097	352	0
ZFAND1	918.111	372	164	128	976	986	1851	1676	1952	158	0
ZCCHC17	918.111	205	228	0	875	883	2053	1946	1869	204	0
SNRNP40	918.111	205	228	0	875	883	2053	1946	1869	204	0
NAA60	918.111	0	416	194	869	861	1767	1663	1909	584	0
ZCCHC10	917.889	233	172	110	845	837	1914	1718	2075	357	0
ZNF75A	917.778	0	0	0	1424	1421	1647	1742	1899	127	0
TIGD7	917.778	0	0	0	1424	1421	1647	1742	1899	127	0
DDX19B	917.667	172	229	155	1050	1052	1695	1634	1903	369	0
RPAP3	917.556	258	227	173	660	660	1848	1885	2038	509	0
SDHB	917.333	143	0	0	667	667	2059	2177	2298	245	0
ZCCHC4	917	131	0	150	965	965	2031	1609	2217	185	0
SMIM8	917	210	123	92	652	633	1852	2137	2319	235	0
TDG	916.778	162	369	146	1334	1322	1460	1307	1637	514	0
SUGP1	916.444	102	265	508	957	958	1638	1743	1730	347	0
MAU2	916.444	102	265	508	957	958	1638	1743	1730	347	0
ZDHHC4	916.333	186	146	0	831	834	1805	1985	1989	471	0
SLC35C2	916.111	185	232	111	974	979	1676	1738	1953	397	0
CCT7	916.111	235	163	213	1149	1149	1655	1538	1542	601	0
SPPL2A	916	0	282	197	867	869	1843	1914	1952	320	0
NELFCD	915.778	253	0	0	1395	1384	1389	1733	1797	291	0
API5	915.556	96	325	176	791	808	1763	1855	2095	331	0
C12orf29	915.444	219	146	249	508	511	2016	2007	2282	301	0
HNRNPH1	914.667	267	292	288	868	872	1644	1663	1640	698	0
MOB1A	914.556	231	254	125	1012	1001	1750	1582	1959	317	0
USP45	914.444	279	0	0	894	883	2034	1875	2015	250	0
PDCD6IP	914.444	189	283	225	689	691	2150	1921	1970	112	0
RPS4X	914	92	215	92	462	458	2054	2091	2261	501	0
PDCD6	914	290	445	425	842	846	1570	1665	1774	369	0
METAP1	914	182	0	0	1183	1177	1892	1584	1941	267	0
RPAP1	913.778	205	185	181	718	708	2033	1646	2091	457	0
COMMD1	913.778	241	293	154	866	863	1869	1772	1895	271	0
XPA	913.667	121	162	0	993	995	1948	1790	2072	142	0
MYLIP	913.111	184	218	0	740	743	1827	2086	1997	423	0
NXT2	912.889	122	357	419	858	864	1746	1788	2062	0	0
RP9	912.222	0	0	0	617	606	1976	2047	2312	652	0
SOD2	912.111	178	0	70	1163	1167	1768	1710	1824	329	0
FUCA2	912	141	230	128	965	959	1862	1915	1873	135	0
KCTD7	911.889	335	127	128	831	824	1827	1928	1921	286	0
DNAJC19	911.667	0	217	83	827	819	1971	1951	2210	127	0
TTC1	911.556	268	96	243	667	674	2067	1827	2189	173	0
SERF1B	911.556	121	215	0	914	939	1896	1741	2153	225	0
SERF1A	911.556	121	215	0	914	939	1896	1741	2153	225	0
OSBPL9	911.444	142	253	246	857	864	1913	1627	2058	243	0
CISD2	911.333	300	0	0	1537	1534	1550	1256	1682	343	0
EEF1E1	911.222	140	314	204	1269	1262	1501	1434	1843	234	0
CHMP7	911	214	95	183	758	753	2022	1694	2232	248	0
NOL7	910.111	160	361	321	1070	1076	1639	1581	1727	256	0
TOP3B	910	133	207	183	877	868	1948	1986	1696	292	0
LSM5	910	110	553	330	783	771	1863	1624	1917	239	0
ZNF638	909.444	255	106	0	1105	1097	1779	1623	1981	239	0
PSMD5	909.444	258	142	85	1143	1139	1744	1684	1539	451	0
NARF	909.444	87	129	146	847	839	1908	1767	1922	540	0
ZNF274	909.333	124	0	0	1479	1478	1674	1476	1626	327	0
RPL27A	909.111	136	200	273	802	793	1884	1928	1907	259	0
RPSA	908.889	240	440	311	581	582	1813	1956	1889	368	0
TRNT1	908.778	172	84	0	1035	1021	1944	1746	1890	287	0
WDR61	908.556	302	172	340	803	800	1893	1793	1971	103	0
TMEM71	908.556	250	148	0	855	855	1843	1895	2180	151	0
PHF20L1	908.556	250	148	0	855	855	1843	1895	2180	151	0
SRD5A1	908.333	167	749	568	766	765	1596	1624	1773	167	0
AKIRIN1	908.222	166	0	0	916	907	1997	1955	2016	217	0
SLC30A5	908.111	198	399	142	617	620	1847	2036	2083	231	0
RASA2	908	159	0	0	930	933	1975	1838	1919	418	0
TAF1C	907.778	86	0	141	820	830	1971	1974	2169	179	0
LTV1	907.778	162	416	348	825	828	1776	1736	1788	291	0
KPNA2	907.778	156	231	138	1280	1259	1578	1400	1770	358	0
TGOLN2	907.667	174	121	127	969	963	1749	1801	1908	357	0
SNRPF	907.667	134	188	216	742	747	1926	1666	2279	271	0
KDM4D	907.667	183	197	216	941	941	1784	1767	1999	141	0
CWC15	907.667	183	197	216	941	941	1784	1767	1999	141	0
ATP5F1B	907.556	228	199	213	782	801	1860	1853	1884	348	0
MRPS33	907	150	329	271	667	664	1957	1888	1884	353	0
ZNF621	906.778	162	149	98	1038	1041	1772	1870	1787	244	0
MAGEF1	906.778	135	116	0	874	885	1998	1818	2022	313	0
LENG8	906.778	136	0	121	983	979	1898	1934	1800	310	0
TRIT1	906.556	254	250	165	502	511	2149	1935	2200	193	0
MED16	906.333	0	0	578	1106	1113	1647	1742	1971	0	0
CEP20	906.222	247	340	286	681	693	1927	1700	2112	170	0
SLTM	906	154	373	220	922	921	1633	1685	1635	611	0
TMEM260	905.778	0	144	151	905	908	1920	1764	2124	236	0
C19orf48	905.778	117	198	235	816	817	1833	1666	1946	524	0
TMX1	905.667	147	0	0	658	658	2202	1768	2307	411	0
DBT	905.556	224	155	178	832	834	1960	1655	2056	256	0
CENPN	904.889	0	194	127	1302	1309	1626	1631	1621	334	0
STK38	904.778	146	0	0	561	554	2343	2139	2269	131	0
OTUB1	904.556	0	0	0	1339	1338	1604	1661	1889	310	0
GTF2A2	904.333	136	140	0	858	853	1748	1951	2256	197	0
GFER	904	0	183	0	1225	1225	1685	1734	1888	196	0
BMS1	904	235	471	227	850	826	1846	1702	1774	205	0
PMS1	903.444	305	162	0	1272	1270	1437	1421	1833	431	0
ORMDL1	903.444	305	162	0	1272	1270	1437	1421	1833	431	0
COX19	903.333	0	133	148	897	886	1843	1939	2078	206	0
OS9	903.222	181	86	0	494	494	2116	2135	2442	181	0
POR	903.111	197	245	117	833	826	1675	1869	1736	630	0
KIF14	903	83	421	166	785	783	1809	1733	2117	230	0
RARS2	902.778	187	0	89	1057	1060	1788	1867	1910	167	0
ORC3	902.778	187	0	89	1057	1060	1788	1867	1910	167	0
PRPF39	902.667	196	356	125	790	799	1780	1886	2073	119	0
ZNF529	902.556	174	329	135	1064	1064	1744	1562	1794	257	0
RPL12	902.222	126	218	278	873	952	1637	1906	1765	365	0
LRSAM1	902.222	126	218	278	873	952	1637	1906	1765	365	0
NUB1	901.778	115	156	138	807	807	2020	1739	2119	215	0
AMACR	901.778	480	314	90	809	812	1852	1639	1971	149	0
ZSCAN25	901.667	159	251	173	925	918	1646	1678	1845	520	0
TANK	901.444	88	155	188	945	945	1785	1823	1971	213	0
ERCC6L2	901.222	140	203	176	1440	1442	1447	1363	1513	387	0
YAE1	901.111	241	99	0	866	864	1904	1743	1992	401	0
NIPSNAP2	900.556	0	0	0	1096	1097	1627	1794	1901	590	0
EIF3E	900.556	181	424	719	728	728	1588	1677	1876	184	0
DYNLT1	900.444	216	154	0	822	816	2044	1874	1993	185	0
NOM1	900.222	89	233	0	1262	1263	1623	1526	1529	577	0
NHEJ1	899.889	257	0	184	781	781	1905	1823	2110	258	0
SLC24A1	899.667	131	297	223	895	893	1808	1675	1811	364	0
INTS14	899.667	131	297	223	895	893	1808	1675	1811	364	0
ATP6V1B2	899.444	223	104	0	772	769	1665	1985	2252	325	0
RPS3A	899.111	0	175	121	708	669	1939	1976	2136	368	0
CCNC	899.111	206	170	203	789	784	1614	1975	2094	257	0
SARS2	899	140	256	265	1264	1270	1453	1293	1663	487	0
MRPS12	899	140	256	265	1264	1270	1453	1293	1663	487	0
TIA1	898.444	324	157	386	894	892	1632	1395	1909	497	0
MAPK14	898.444	216	0	140	717	716	1887	2025	1980	405	0
ZNF180	898.222	234	634	387	501	501	1910	1581	1903	433	0
CEP120	898.222	203	218	212	742	740	1834	1898	2072	165	0
TAF3	898.111	97	212	258	941	944	1847	1702	1907	175	0
STAMBP	897.778	211	248	179	789	789	1792	1813	2125	134	0
TRIM28	897.556	171	0	0	1186	1190	1707	1855	1724	245	0
CRY2	897.222	110	225	0	753	750	2074	1902	2059	202	0
SSR3	896.889	164	0	0	636	641	2127	1970	2380	154	0
SAAL1	896.222	169	0	0	661	672	1899	1986	2302	377	0
BDP1	896.111	159	0	0	1393	1389	1472	1573	1859	220	0
SMIM10L1	895.889	106	143	132	1167	1163	1640	1477	1888	347	0
PRH1-TAS2R14	895.889	106	143	132	1167	1163	1640	1477	1888	347	0
DCAKD	895.778	192	271	356	1153	1141	1492	1499	1714	244	0
NRBF2	895.667	168	363	0	729	735	1923	1954	2040	149	0
PRDM4	895.333	144	0	108	699	705	1920	2078	2041	363	0
GPATCH3	894.444	149	255	309	896	898	1695	1509	1864	475	0
ASNSD1	894.444	331	171	146	797	806	1853	1660	2122	164	0
ASDURF	894.444	331	171	146	797	806	1853	1660	2122	164	0
FARSA	894.222	211	196	107	578	580	1850	1650	1899	977	0
CCNDBP1	894.222	207	168	0	466	469	2187	2006	2294	251	0
GPN1	893.889	121	0	0	1036	1037	1994	1534	1941	382	0
CCDC121	893.889	121	0	0	1036	1037	1994	1534	1941	382	0
NMT1	893.778	192	253	356	1153	1141	1492	1499	1714	244	0
IPO7	893.667	157	318	308	895	906	1689	1555	1856	359	0
VCPKMT	893.222	155	0	0	1421	1419	1653	1217	1944	230	0
TRAF4	892.889	0	127	0	888	891	1896	1982	1946	306	0
TAF6	892.889	157	255	234	605	598	1997	1947	1991	252	0
CNPY4	892.889	157	255	234	605	598	1997	1947	1991	252	0
TNPO3	892.222	224	424	710	726	727	1682	1529	1604	404	0
C16orf95	892.222	174	124	183	1064	1058	1618	1706	1797	306	0
RPL10A	892.111	190	194	246	965	956	1646	1755	1694	383	0
ZBTB39	891.889	125	0	0	853	856	1811	1760	2132	490	0
TMEM168	891.889	163	0	0	922	919	1903	1742	1941	437	0
AGA	891.889	156	215	0	974	980	1815	1527	1882	478	0
ZSCAN5A	891.778	114	328	169	891	898	1766	1600	1913	347	0
TCOF1	891.778	138	218	74	1002	1014	1644	1604	2059	273	0
DRG1	891.333	187	174	193	827	844	1925	1704	1947	221	0
THUMPD3	891.111	192	319	273	725	723	1847	1753	1960	228	0
YARS2	890.889	122	215	174	980	987	1671	1674	1839	356	0
ALDH9A1	890.889	300	137	123	539	543	1973	2080	2109	214	0
RNF7	890.667	180	260	98	761	757	2046	1604	2065	245	0
COPB1	890.667	141	274	98	543	549	2038	2020	2183	170	0
BAIAP2	890.444	161	0	305	704	701	1970	1695	2085	393	0
UNC50	890.111	171	202	185	968	968	1741	1709	1724	343	0
COA5	890.111	171	202	185	968	968	1741	1709	1724	343	0
BORCS7	889.778	139	299	418	569	563	1927	1701	2241	151	0
MED10	888.778	250	413	225	607	612	1871	1856	2165	0	0
ELAC1	888.667	0	206	0	1038	1037	1555	1751	2093	318	0
PODNL1	888.444	0	0	0	1157	1163	1731	1637	2132	176	0
DCAF15	888.444	0	0	0	1157	1163	1731	1637	2132	176	0
RANBP2	888	130	222	197	977	933	1801	1574	1991	167	0
WDR36	887.444	250	265	265	594	607	1806	1848	2151	201	0
DCP1A	887.333	232	373	207	949	947	1691	1416	1808	363	0
TMEM177	887	410	230	128	676	679	1763	1770	2172	155	0
OSTC	886.889	210	173	0	646	655	2066	1947	2158	127	0
MAPK8IP3	886.889	231	216	99	828	827	1864	1904	1811	202	0
CCT4	886.778	141	150	154	866	863	1869	1772	1895	271	0
ZNF181	886.444	0	135	339	1089	1086	1686	1714	1802	127	0
DUSP11	886.444	288	112	0	806	799	1877	1885	2211	0	0
ZNF720	886.111	124	151	94	721	721	1775	1858	2191	340	0
FBXW2	886.111	329	119	181	798	790	1845	1878	1812	223	0
RGS2	886	335	280	187	1040	1040	1392	1498	1862	340	0
GADD45GIP1	885.778	0	192	140	1188	1176	1545	1596	1796	339	0
ZWILCH	885.667	221	103	413	765	766	1702	1814	1856	331	0
RPL4	885.667	221	103	413	765	766	1702	1814	1856	331	0
ACYP2	885.667	301	516	147	747	750	1669	1603	1890	348	0
ZNF268	885.556	0	230	190	847	843	1760	1703	2069	328	0
NOP53	885.556	131	68	0	1000	1017	1501	1628	1712	913	0
DHPS	885.222	197	228	183	888	894	1677	1554	1869	477	0
ARL8B	885.222	161	165	163	843	841	1775	1746	2013	260	0
S100A13	884.889	156	220	243	685	692	1722	1730	1942	574	0
LAPTM4A	884.889	75	502	381	643	645	1693	1901	1891	233	0
CHTOP	884.889	156	220	243	685	692	1722	1730	1942	574	0
BTBD1	884.889	339	122	0	903	906	1726	1742	1819	407	0
TMA7	884.556	182	142	179	1035	1033	1562	1680	1982	166	0
CLCN7	884.556	0	185	105	945	947	1884	1724	1833	338	0
CCDC51	884.556	182	142	179	1035	1033	1562	1680	1982	166	0
SEC61B	884.444	247	264	206	845	844	1846	1678	1860	170	0
ALG2	884.444	247	264	206	845	844	1846	1678	1860	170	0
TIMM17A	883.889	258	110	0	695	692	2065	1919	1961	255	0
USP14	883.667	0	399	0	610	617	2110	1975	2039	203	0
VTA1	882.889	82	195	143	585	590	1815	2054	2349	133	0
SCFD1	882.889	238	129	0	1051	1058	1637	1596	1967	270	0
NMBR	882.889	82	195	143	585	590	1815	2054	2349	133	0
AAAS	882.778	231	166	305	1008	1011	1776	1583	1680	185	0
INTS13	882.667	219	375	98	799	799	1857	1672	1822	303	0
FGFR1OP2	882.667	219	375	98	799	799	1857	1672	1822	303	0
AKIRIN2	882.667	158	138	0	883	880	1828	1830	1974	253	0
TMEM199	882.556	0	244	0	859	863	1839	1879	2018	241	0
POLDIP2	882.556	0	244	0	859	863	1839	1879	2018	241	0
YWHAQ	882.222	112	0	0	1162	1159	1512	1610	1829	556	0
FAM161B	882.111	141	112	131	777	773	2026	1682	2127	170	0
COQ6	882.111	141	112	131	777	773	2026	1682	2127	170	0
HEXB	882	243	0	0	918	910	1898	1784	1958	227	0
FAM136A	882	194	86	152	985	985	1653	1623	1897	363	0
PLK4	881.889	202	366	214	943	942	1771	1481	1744	274	0
ZMPSTE24	881.222	180	709	670	625	633	1637	1635	1609	233	0
RAE1	881.222	137	183	126	829	822	1845	1749	2073	167	0
EIF2S2	881.111	247	232	136	1023	957	1636	1628	1720	351	0
KAT5	880.444	168	662	171	1254	1252	1367	1259	1492	299	0
MDM4	880.111	136	630	174	654	661	1838	1587	1801	440	0
MRPL21	879.889	204	202	165	783	777	1862	1842	1887	197	0
IGHMBP2	879.889	204	202	165	783	777	1862	1842	1887	197	0
GOSR1	879.889	183	324	156	675	673	1659	1841	2061	347	0
TRA2A	879.667	218	121	254	906	914	1619	1685	1834	366	0
C2orf42	879.667	243	540	308	699	695	1639	1593	1735	465	0
MTHFD2	879	303	153	0	766	763	1928	1677	2004	317	0
SAYSD1	878.889	0	385	0	901	908	1662	1829	1933	292	0
PYURF	878.889	133	330	79	933	950	1722	1573	1723	467	0
PIGY	878.889	133	330	79	933	950	1722	1573	1723	467	0
HERC3	878.889	133	330	79	933	950	1722	1573	1723	467	0
EMSY	878.556	260	105	262	716	722	1707	1846	1910	379	0
NOP58	878.333	285	117	165	883	883	1695	1587	1919	371	0
RPL13A	878.222	193	407	486	668	674	1582	1639	1814	441	0
BNIP2	878	0	239	205	1252	1247	1528	1398	1740	293	0
COPZ1	877.778	225	771	398	633	623	1382	1684	1956	228	0
SEC22C	877.667	127	190	84	897	900	1904	1809	1760	228	0
RPS6KB2	877.667	75	273	225	789	789	1873	1771	2001	103	0
CYCS	877.444	243	159	283	977	980	1510	1596	1668	481	0
SDHAF2	877.111	252	570	141	986	984	1411	1486	1736	328	0
CPSF7	877.111	252	570	141	986	984	1411	1486	1736	328	0
ATL2	877.111	0	304	87	856	857	1878	1579	1877	456	0
RUVBL1	876.778	218	215	201	900	906	1585	1754	2008	104	0
PTPN1	876.778	276	171	107	878	887	1726	1773	1928	145	0
USP54	875.778	151	250	317	466	470	1849	2073	2023	283	0
MFSD10	875.778	168	0	0	794	794	1782	2112	2101	131	0
FAM120B	875.667	283	248	0	432	431	2013	2136	2021	317	0
MRPL58	875.556	236	165	164	1175	1165	1462	1437	1737	339	0
ARIH1	875.222	146	384	238	1073	1072	1608	1505	1522	329	0
TNIP2	874.556	167	0	0	597	594	1946	2142	2161	264	0
MSANTD2	874.444	0	108	0	1404	1401	1302	1493	1710	452	0
CELF1	874.333	124	165	117	939	943	1737	1808	1769	267	0
DNAJC10	874.111	170	110	0	969	980	1892	1609	1793	344	0
MAPKAP1	874	184	268	128	828	823	1718	1712	1907	298	0
SDHC	873.778	268	137	113	861	868	1762	1656	1831	368	0
ICE2	873.778	192	133	120	1018	1009	1680	1678	1784	250	0
ERCC3	873.778	80	114	211	984	984	1687	1726	1820	258	0
ANKRD13C	873.778	168	422	375	902	902	1589	1558	1752	196	0
MRPL55	873.333	157	121	128	909	913	1784	1749	1875	224	0
APC	873.333	198	220	148	588	589	1969	1805	2103	240	0
MRPL4	872.778	123	408	374	817	813	1578	1700	1839	203	0
ZNF3	872.667	146	202	170	942	955	1580	1668	1896	295	0
RABGEF1	872.667	258	120	124	1093	1097	1335	1690	1854	283	0
C14orf119	872.667	102	0	0	1284	1282	1803	1494	1717	172	0
ACIN1	872.667	102	0	0	1284	1282	1803	1494	1717	172	0
PAXBP1	872.111	612	183	400	761	756	1548	1702	1778	109	0
WTAP	871.222	178	0	70	1163	1167	1768	1626	1540	329	0
RPN1	871.111	148	98	134	949	952	1683	1569	1999	308	0
MRPS21	871	266	172	153	802	805	1718	1638	1967	318	0
RPRD1A	870.778	0	0	0	962	957	1996	1873	2049	0	0
ATP5F1A	870.778	170	198	210	1159	1154	1440	1372	1819	315	0
CNIH1	870.444	100	0	0	1018	1013	1749	1433	2015	506	0
ACBD3	870.444	0	303	235	874	866	1685	1849	1766	256	0
MAD2L1BP	870.333	238	108	139	895	907	1650	1768	1841	287	0
BRPF1	870	207	372	605	677	672	1696	1645	1956	0	0
SLC20A1	869.889	193	0	0	1003	1002	1658	1632	1801	540	0
NEIL3	869.778	175	180	116	647	636	1869	1672	2206	327	0
HIKESHI	869.556	187	210	202	843	849	1590	1723	1993	229	0
RSRP1	869.444	370	152	261	779	784	1725	1788	1774	192	0
UBB	869	233	294	540	590	603	1704	1578	1893	386	0
ARHGEF7	868.778	159	552	126	816	817	1546	1681	1786	336	0
HSBP1	868.556	246	148	256	561	560	1914	1850	2140	142	0
SNIP1	868.444	0	122	172	816	813	1778	2013	2102	0	0
ATXN7L3B	868.444	147	445	229	484	486	1723	1863	2055	384	0
UQCRQ	867.889	197	154	119	1008	1008	1704	1675	1797	149	0
GDF9	867.889	197	154	119	1008	1008	1704	1675	1797	149	0
ACAP2	867.889	0	123	0	652	652	1970	2033	2073	308	0
UPF1	867.556	123	583	306	559	554	1633	1844	1808	398	0
TMEM19	867.556	181	173	137	707	708	1780	1879	2030	213	0
MTHFS	867.333	247	123	146	804	802	1915	1796	1835	138	0
SDE2	866.889	293	272	169	814	813	1616	1641	1725	459	0
CYP20A1	866.889	354	115	0	1053	1061	1547	1589	1746	337	0
SRSF11	866.778	249	673	794	608	612	1499	1455	1722	189	0
N6AMT1	866.667	0	272	0	617	610	2037	1949	2140	175	0
THG1L	866.556	243	213	183	939	930	1658	1476	1920	237	0
TAS1R1	866.556	0	168	138	849	846	1880	1830	1874	214	0
NOL9	866.556	0	168	138	849	846	1880	1830	1874	214	0
DYNC1LI2	866.556	0	0	0	792	793	1813	2022	2014	365	0
TSEN15	866.333	137	331	153	663	668	1706	1822	1874	443	0
STK38L	866.333	243	238	229	951	951	1574	1406	1954	251	0
USP19	866.222	224	268	193	873	867	1483	1681	1905	302	0
NKTR	865.889	127	134	84	897	900	1904	1809	1760	178	0
PSMB5	865.778	184	209	208	681	690	1591	1793	1981	455	0
CDKN2AIPNL	865.778	222	132	0	1021	1013	1554	1691	1910	249	0
SCYL3	865.667	111	403	348	667	667	1627	1444	1747	777	0
THRAP3	865.222	193	332	251	1167	1158	1517	1409	1617	143	0
SLC25A33	865	172	0	0	849	875	1889	1936	1808	256	0
RPL24	864.889	235	415	228	803	807	1729	1516	1896	155	0
CLTA	864.444	123	172	119	1032	1028	1681	1488	1838	299	0
MTMR9	864.111	203	181	166	605	603	1730	1930	1978	381	0
MRPS36	863.667	145	134	129	972	965	1632	1714	1898	184	0
STXBP4	863.444	153	143	163	1014	1030	1640	1571	1793	264	0
RPL17-C18orf32	863.444	0	0	119	864	859	1747	1858	2039	285	0
RPL17	863.444	0	0	119	864	859	1747	1858	2039	285	0
RBM34	863.444	375	134	165	756	770	1729	1877	1825	140	0
MUL1	863.444	132	199	0	894	896	1788	1740	1895	227	0
COX11	863.444	153	143	163	1014	1030	1640	1571	1793	264	0
SEC31A	863.333	184	213	187	821	815	1682	1770	1853	245	0
RFC5	863.111	0	183	0	594	596	1865	1993	2321	216	0
C2orf69	863.111	135	0	0	1116	1119	1732	1529	1942	195	0
RABIF	862.889	410	157	81	402	403	2046	2039	1960	268	0
CALR	862.889	297	152	202	799	796	1591	1889	1777	263	0
RPS16	862.667	158	100	0	897	893	1892	1802	1929	93	0
AGK	862.667	102	102	0	670	679	1950	1999	1864	398	0
TCAF1	862.556	0	148	240	358	360	2273	2127	2034	223	0
ACTN4	862.444	121	0	0	983	980	1865	1591	2047	175	0
AARS1	862.444	126	229	155	895	902	1549	1634	1903	369	0
SFPQ	862.333	217	207	225	776	780	1740	1759	1691	366	0
IPO11	862.222	0	149	101	1027	1025	1596	1665	1994	203	0
IFRD1	862.222	276	135	133	920	925	1584	1718	1625	444	0
RAF1	862.111	150	73	94	979	982	1683	1798	1733	267	0
LAMTOR1	862.111	0	160	123	1029	1027	1616	1513	1969	322	0
C16orf46	862.111	0	134	143	857	864	1685	1822	1937	317	0
ARL6IP1	861.778	329	207	107	686	683	1715	1804	1785	440	0
SF3B2	861.667	122	219	134	962	960	1619	1682	1754	303	0
ANAPC5	861.556	81	196	247	505	499	1971	1959	2013	283	0
LUC7L2	861.444	555	275	734	773	775	1517	1516	1338	270	0
ZKSCAN8	861.333	155	406	155	967	964	1539	1622	1617	327	0
PTPMT1	861.333	124	165	0	939	943	1737	1808	1769	267	0
PMS2	861	204	148	183	940	908	1834	1408	1836	288	0
AIMP2	861	204	148	183	940	908	1834	1408	1836	288	0
TK1	860.889	175	119	144	1063	1055	1716	1428	1756	292	0
DOLPP1	860.889	0	166	0	922	924	2010	1592	1958	176	0
RAB33B	860.667	0	0	0	1210	1242	1620	1655	1652	367	0
RAB3GAP2	860.333	238	230	125	584	584	1922	1793	1945	322	0
CHAMP1	860.333	0	0	0	1091	1091	1572	1639	1807	543	0
SPHK2	860	0	102	0	780	783	1710	1969	1886	510	0
SMARCD1	860	143	0	167	1429	1431	1088	1307	1662	513	0
RPL18	860	0	102	0	780	783	1710	1969	1886	510	0
HNRNPM	859.889	167	229	272	741	743	1611	1826	1918	232	0
ZC3H18	859.778	0	0	0	1010	1008	1842	1828	1881	169	0
PTPN11	859.667	178	168	122	1108	1105	1539	1619	1729	169	0
LRIG2	859.667	292	196	319	494	500	1945	1920	1937	134	0
HSPA5	859.556	588	245	116	815	798	1504	1666	1710	294	0
NOMO2	859.111	109	119	0	714	694	1819	1967	2197	113	0
STK16	859	137	0	93	842	845	1752	1741	2037	284	0
GLB1L	859	137	0	93	842	845	1752	1741	2037	284	0
LZTR1	858.667	156	201	132	976	978	1663	1697	1393	532	0
DNAJB4	858.444	221	190	377	915	916	1509	1515	1680	403	0
NCBP2AS2	858.222	148	167	109	1184	1181	1533	1596	1606	200	0
NCBP2	858.222	148	167	109	1184	1181	1533	1596	1606	200	0
MOCS3	858	265	113	235	743	746	1797	1753	1878	192	0
DPM1	858	265	113	235	743	746	1797	1753	1878	192	0
EED	857.889	242	254	466	939	936	1380	1472	1731	301	0
MAN2C1	857.667	162	242	162	674	672	1662	1900	1959	286	0
CAPZB	857.667	0	123	0	1179	1178	1707	1676	1751	105	0
SNRNP35	857.444	104	447	533	559	545	1622	1714	1923	270	0
COQ10A	857.333	186	243	0	929	939	1564	1734	1936	185	0
RFWD3	857.222	208	161	146	721	722	1810	1664	1916	367	0
NQO2	857	107	365	148	525	514	1829	1965	2053	207	0
DARS1	857	102	321	123	957	961	1801	1405	1818	225	0
TRPC4AP	856.778	97	309	186	974	974	1600	1686	1758	127	0
FANCL	856.556	172	161	120	975	975	1650	1512	1918	226	0
ELAVL1	856.333	291	189	167	815	807	1718	1577	1830	313	0
ZNF143	856.222	105	387	431	873	863	1548	1511	1564	424	0
KLHL8	856.222	205	124	0	811	818	1834	1769	1943	202	0
MAP3K3	856	279	0	0	1071	1080	1589	1515	1778	392	0
RPP38	855.889	95	483	347	747	739	1563	1693	1854	182	0
RABEPK	855.778	242	171	155	944	954	1597	1660	1834	145	0
NDUFS3	855.667	0	457	600	696	694	1683	1572	1809	190	0
KBTBD4	855.667	0	457	600	696	694	1683	1572	1809	190	0
CCDC43	855.667	140	0	125	891	885	1827	1569	1953	311	0
EFR3A	855.222	249	223	191	554	550	1768	1941	1985	236	0
PSMD7	855	167	206	144	724	724	1893	1742	1875	220	0
ABHD16A	855	133	261	146	701	693	1914	1892	1782	173	0
GNAI3	854.778	83	136	89	761	764	1890	1897	1902	171	0
ARL5A	854.778	57	135	88	780	784	1832	1806	1885	326	0
SLC15A4	854.667	239	0	0	772	773	1825	1920	1934	229	0
NEK9	854.556	0	147	160	965	954	1631	1552	1842	440	0
C5orf24	854.556	97	135	0	509	503	1939	1902	2053	553	0
VPS33A	854.444	190	165	206	1050	1043	1543	1426	1672	395	0
ECSIT	854.444	0	252	211	1247	1249	1465	1246	1658	362	0
SNRPC	854.111	144	153	368	994	993	1605	1552	1731	147	0
FAM200A	854	148	110	93	646	642	1899	1780	2164	204	0
GINS1	853.667	158	114	118	1095	1100	1620	1285	1947	246	0
TMEM128	853.333	114	136	153	999	1002	1628	1635	1784	229	0
ERGIC3	853.111	185	147	277	811	815	1588	1667	2004	184	0
CRK	853	0	100	0	1215	1209	1575	1532	1815	231	0
MED4	852.667	0	0	0	934	948	1615	1822	2079	276	0
ATPAF1	852.667	0	0	0	1075	1068	1497	1806	1972	256	0
DUS2	852.444	75	281	323	1284	1280	1471	1262	1565	131	0
DDX28	852.444	75	281	323	1284	1280	1471	1262	1565	131	0
PAK1IP1	852.333	193	585	537	436	429	1695	1868	1928	0	0
C6orf52	852.333	193	585	537	436	429	1695	1868	1928	0	0
UBXN2B	851.889	133	115	0	901	903	1611	1785	2003	216	0
CCT5	851.889	315	418	497	667	666	1653	1511	1618	322	0
ATPSCKMT	851.889	315	418	497	667	666	1653	1511	1618	322	0
RBM22	851.444	113	196	118	874	872	1705	1645	1878	262	0
PSMD14	851.444	73	462	204	663	661	1854	1527	1769	450	0
AURKB	851.111	232	164	81	884	890	1788	1457	2046	118	0
PIK3C2A	851	143	132	0	1300	1301	1309	1572	1673	229	0
POMGNT1	850.889	173	151	86	755	766	1844	1764	1889	230	0
STIP1	850.778	252	192	0	887	895	1813	1602	1763	253	0
MIA3	850.667	138	189	129	849	846	1762	1644	1952	147	0
FUS	850.667	179	238	316	934	943	1418	1472	1551	605	0
SAP30BP	850.556	0	298	117	723	719	1787	1685	1987	339	0
RECQL5	850.556	0	298	117	723	719	1787	1685	1987	339	0
PARK7	850.556	179	155	193	812	812	1671	1853	1848	132	0
ZDHHC3	850.444	225	184	193	822	819	1804	1586	1809	212	0
EXOSC7	850.444	225	184	193	822	819	1804	1586	1809	212	0
RNF216	850.333	0	133	0	869	858	1854	1626	1997	316	0
ELMOD2	850.333	155	166	0	679	676	1645	1873	2151	308	0
WRN	850.111	151	264	152	800	797	1732	1601	2022	132	0
PURG	850.111	151	264	152	800	797	1732	1601	2022	132	0
APPL2	849.889	108	147	0	715	718	1759	1917	2007	278	0
DNAJC11	849.778	0	284	278	913	923	1597	1567	1775	311	0
ARID4A	849.667	158	0	0	1364	1372	1633	1225	1679	216	0
TMEM138	849.111	178	361	203	887	883	1660	1370	1726	374	0
RBM8A	849.111	350	213	273	623	618	1704	1656	1878	327	0
OXNAD1	849.111	305	236	250	912	913	1744	1583	1699	0	0
DPH3	849.111	305	236	250	912	913	1744	1583	1699	0	0
CYB561A3	849.111	178	361	203	887	883	1660	1370	1726	374	0
ZNF614	849	169	0	0	831	830	1826	1567	2100	318	0
PHOSPHO2	848.889	107	0	0	878	875	1692	1800	2056	232	0
CCDC173	848.889	107	0	0	878	875	1692	1800	2056	232	0
ATG16L2	848.889	141	205	124	1344	1351	1370	1282	1571	252	0
VHL	848.444	125	125	0	864	872	1704	1828	1923	195	0
AHCTF1	848.333	239	212	286	566	561	1788	1841	1856	286	0
RAD23A	848.222	0	0	158	1052	1047	1720	1430	1821	406	0
CLCC1	848.111	162	322	257	390	389	1955	1907	2056	195	0
CASP8AP2	847.889	153	0	103	1401	1389	1446	1276	1680	183	0
MRPS11	847.556	0	279	610	1015	1021	1514	1141	1787	261	0
MRPL46	847.556	0	279	610	1015	1021	1514	1141	1787	261	0
UBE2D1	847.444	89	217	0	719	711	1717	1850	2054	270	0
GOLGB1	847.444	125	327	215	1210	1207	1244	1358	1658	283	0
SRA1	846.889	260	109	0	795	792	1664	1779	1916	307	0
NOLC1	846.778	127	171	85	822	824	1796	1409	2086	301	0
RUFY1	846.556	168	0	0	1086	1093	1589	1509	1737	437	0
PSMB2	846.444	168	215	142	891	902	1725	1673	1738	164	0
CHURC1-FNTB	846.444	120	0	0	908	905	1520	1772	2060	333	0
CHURC1	846.444	120	0	0	908	905	1520	1772	2060	333	0
MTLN	846.222	172	0	0	697	699	1909	1710	2235	194	0
HTRA2	846.222	115	177	157	1092	1092	1560	1624	1633	166	0
NDUFS2	845.889	298	180	119	980	977	1467	1320	1671	601	0
PRRG2	845.778	188	233	407	408	395	1686	1960	2182	153	0
NOSIP	845.778	188	233	407	408	395	1686	1960	2182	153	0
YWHAB	845.556	243	210	0	707	706	1644	1828	2004	268	0
COX7C	845.444	134	239	308	716	739	1664	1520	2042	247	0
RPL35	845.333	218	86	0	1079	1079	1453	1679	1643	371	0
ARPC5L	845.333	218	86	0	1079	1079	1453	1679	1643	371	0
TMEM106B	845.222	0	260	180	787	787	1767	1553	1933	340	0
PMF1-BGLAP	845.222	117	179	284	766	779	1801	1523	1881	277	0
PMF1	845.222	117	179	284	766	779	1801	1523	1881	277	0
MTBP	844.889	222	485	675	757	764	1324	1539	1666	172	0
MRPL13	844.889	222	485	675	757	764	1324	1539	1666	172	0
WDR75	844.778	396	228	462	853	855	1474	1405	1709	221	0
SOAT1	844.778	87	112	130	555	543	1920	1797	2137	322	0
POLR3E	844.667	424	151	384	763	754	1497	1616	1862	151	0
PITRM1	844.667	157	240	156	674	677	1591	1797	2078	232	0
YWHAE	844.556	119	167	0	637	629	1734	1774	1958	583	0
INTS10	844.556	174	0	0	888	889	1933	1808	1909	0	0
WAC	844.444	132	507	268	1131	1133	1373	1240	1428	388	0
ZNF778	844.333	91	377	140	652	656	1730	1800	1979	174	0
MTX2	844.333	138	184	0	841	838	1729	1782	1888	199	0
ZC3H15	844.111	200	245	169	908	908	1703	1615	1633	216	0
KDSR	844	141	169	98	815	814	1591	1788	1843	337	0
CRTC1	844	175	0	0	1196	1189	1588	1547	1901	0	0
CDK5RAP1	844	156	264	415	739	742	1611	1697	1972	0	0
SNRPB2	843.889	79	363	192	705	714	1812	1517	1907	306	0
HBS1L	843.333	168	195	183	926	906	1533	1618	1815	246	0
RPF1	843	357	239	481	572	569	1636	1436	1921	376	0
SRSF6	842.556	272	391	0	841	853	1613	1554	1565	494	0
DIMT1	842.222	151	233	116	872	876	1704	1615	1881	132	0
NUDT1	842	0	124	0	825	827	1656	1825	2010	311	0
MRM2	842	0	124	0	825	827	1656	1825	2010	311	0
PLAG1	841.889	202	124	0	756	757	1752	1911	2075	0	0
CHCHD7	841.889	202	124	0	756	757	1752	1911	2075	0	0
PAK4	841.667	110	119	225	709	719	1634	1823	2060	176	0
KDM3B	841.667	0	664	0	739	737	1549	1588	1827	471	0
GRPEL2	841.444	151	223	243	821	821	1720	1482	1851	261	0
RNPS1	841.333	98	175	114	987	1021	1505	1644	1546	482	0
KANSL3	840.889	0	286	241	667	665	1566	2028	1918	197	0
SMURF2	840.667	0	0	0	896	902	1604	1707	1924	533	0
RPA2	840.667	179	0	118	631	632	2004	1766	2036	200	0
RPL36	840.444	0	0	119	999	995	1570	1774	1725	382	0
INKA2	840.444	188	436	387	727	728	1659	1506	1776	157	0
DDX20	840.444	188	436	387	727	728	1659	1506	1776	157	0
TXNDC15	840.333	0	265	164	607	609	1710	1286	1739	1183	0
PCNA	840.333	145	120	135	768	783	1744	1618	1951	299	0
NCAPH2	840.333	93	181	110	1064	1068	1633	1345	1803	266	0
LMF2	840.333	93	181	110	1064	1068	1633	1345	1803	266	0
FUBP1	840.333	221	190	214	915	916	1509	1515	1680	403	0
ACER3	840.222	236	175	0	960	968	1482	1570	1827	344	0
H2AZ2	840.111	144	295	106	1070	1086	1201	1556	1647	456	0
TP53RK	839.889	168	295	296	1103	1094	1487	1292	1664	160	0
ICMT	839.889	0	0	0	357	359	2301	2151	2213	178	0
ZNF107	839.778	0	186	217	628	630	1678	1606	2025	588	0
PTCD3	839.778	170	210	258	680	683	1780	1693	1862	222	0
POLR1A	839.778	170	210	258	680	683	1780	1693	1862	222	0
SNX2	839.333	290	191	116	700	700	1709	1552	2081	215	0
LYST	839.333	143	155	0	299	293	2215	2092	2158	199	0
BUB3	839.111	169	304	344	649	650	1576	1628	2046	186	0
THUMPD1	839	0	304	235	783	785	1556	1658	1959	271	0
SRRM2	838.889	0	359	418	1038	1034	1470	1442	1456	333	0
RNPEP	838.889	202	195	0	591	592	1923	1876	1906	265	0
GPR180	838.667	194	93	0	1082	1072	1500	1533	1915	159	0
ATP6V1G1	838.667	113	433	431	705	705	1644	1543	1747	227	0
DDX49	838.556	103	174	207	907	903	1656	1645	1794	158	0
COPE	838.556	103	174	207	907	903	1656	1645	1794	158	0
SLC30A9	838.333	106	0	132	997	994	1575	1603	1903	235	0
PFDN2	838.333	278	116	0	653	648	1740	1876	2014	220	0
NIT1	838.333	278	116	0	653	648	1740	1876	2014	220	0
MYNN	838	130	143	559	714	711	1668	1701	1757	159	0
ATR	837.889	289	278	148	707	706	1722	1580	1931	180	0
USP40	837.778	116	205	149	602	599	1884	1492	2117	376	0
PEX7	837.667	0	136	0	1046	1055	1362	1609	1846	485	0
SNX29	837.444	170	211	148	754	750	1958	1475	1847	224	0
MTMR2	837.444	162	221	114	885	884	1522	1637	1827	285	0
MED28	837.333	146	0	113	666	669	1899	1750	2044	249	0
SRSF2	837.222	191	233	158	897	900	1436	1575	1549	596	0
MFSD11	837.222	191	233	158	897	900	1436	1575	1549	596	0
MTHFD2L	837	180	103	0	793	793	1792	1710	1798	364	0
FAM227B	836.889	167	131	188	789	789	1875	1592	1888	113	0
DTWD1	836.889	167	131	188	789	789	1875	1592	1888	113	0
CEP135	836.889	107	160	0	853	848	1892	1480	1899	293	0
DDX46	836.778	196	213	0	791	788	1673	1629	1938	303	0
SCAF4	836.667	225	0	0	1255	1255	1316	1565	1539	375	0
OTUD3	836.667	0	0	0	514	515	2138	1958	2168	237	0
ADPGK	836.667	110	198	0	1099	1097	1627	1448	1698	253	0
TANGO6	836.444	136	257	108	724	733	1703	1459	1876	532	0
TOMM20	836.333	145	201	144	553	558	1766	1906	1895	359	0
ABCD4	836.222	0	133	0	1012	1018	1450	1524	1843	546	0
SMG1	836	111	220	0	844	850	1781	1736	1780	202	0
C2CD5	835.889	147	206	0	894	894	1750	1495	1822	315	0
PON2	835.778	246	0	0	733	737	1685	1482	1952	687	0
LSM6	835.667	0	119	0	761	761	1752	1730	2093	305	0
ZNF622	835.556	263	345	267	790	791	1719	1503	1659	183	0
KDM5C	835.444	129	377	771	606	605	1493	1490	1630	418	0
TAF1D	835	281	415	221	637	631	1575	1699	1738	318	0
C11orf54	835	281	415	221	637	631	1575	1699	1738	318	0
TMOD3	834.778	112	0	0	676	670	1816	1988	2110	141	0
THOC1	834.778	121	236	133	890	886	1723	1606	1670	248	0
ERCC4	834.778	122	176	0	610	610	1829	1688	2124	354	0
PPRC1	834.667	100	277	484	927	928	1546	1172	1730	348	0
MFSD14A	834.667	397	270	167	788	790	1692	1481	1648	279	0
TADA1	834.556	91	238	178	737	734	1672	1559	1942	360	0
RPL7A	834.556	247	145	213	658	658	1656	1772	1748	414	0
MED22	834.556	247	145	213	658	658	1656	1772	1748	414	0
SIVA1	834.444	200	0	0	1112	1114	1643	1460	1776	205	0
FAM149B1	834.444	147	250	172	742	750	1763	1626	1846	214	0
ECD	834.444	147	250	172	742	750	1763	1626	1846	214	0
PGS1	834.333	0	179	126	646	648	1789	1832	2002	287	0
NAPEPLD	834.333	104	428	108	299	305	1429	1328	1674	1834	0
DNPH1	834	177	0	0	484	492	2188	1870	2163	132	0
PTER	833.889	172	262	180	459	451	1802	1933	2246	0	0
NUMA1	833.667	0	0	0	879	879	1769	1695	2099	182	0
LRTOMT	833.667	0	0	0	879	879	1769	1695	2099	182	0
ATG2A	833.667	223	528	305	530	538	1469	1652	1835	423	0
ECHS1	833.556	139	0	0	693	684	1654	1979	2122	231	0
B4GALT3	833.556	257	128	177	885	886	1597	1510	1828	234	0
EBNA1BP2	833	291	277	222	382	379	1873	1956	2117	0	0
CFAP57	833	291	277	222	382	379	1873	1956	2117	0	0
TFRC	832.889	294	146	147	1133	1142	1320	1546	1517	251	0
AUNIP	832.778	326	94	0	863	852	2003	1377	1862	118	0
NOMO3	832.556	109	119	0	708	711	1682	1967	2197	0	0
ACTR8	832.556	149	163	0	946	942	1556	1436	2074	227	0
SMARCB1	832.444	0	330	0	984	982	1501	1614	1883	198	0
SSU72	832.333	292	221	162	998	1001	1510	1557	1577	173	0
PHAX	832.333	212	136	107	650	650	1850	1684	2037	165	0
MRPL27	832.222	83	350	189	1010	1010	1607	1313	1700	228	0
EME1	832.222	83	350	189	1010	1010	1607	1313	1700	228	0
ZDHHC12	832	250	147	245	570	568	1784	1806	1998	120	0
RPL18A	831.667	123	145	271	679	627	1580	1828	1826	406	0
TIMM44	831.556	227	273	103	765	763	1616	1677	1848	212	0
SNW1	831.556	125	309	340	633	632	1561	1622	1955	307	0
VPS37B	831.444	124	87	0	732	734	1773	1840	2110	83	0
RFT1	831.333	156	144	0	856	857	1601	1521	1949	398	0
BCAP29	831.222	0	134	126	737	738	1696	1863	1853	334	0
TMEM9B	831.111	181	372	190	659	651	1584	1763	1750	330	0
RPS14	831.111	132	424	367	544	543	1640	1779	1821	230	0
NUP188	830.889	201	0	0	712	713	1958	1816	1855	223	0
HSP90AB1	830.889	229	164	614	646	652	1570	1540	1629	434	0
GGCT	830.889	124	222	206	718	719	1683	1619	1870	317	0
DOLK	830.889	201	0	0	712	713	1958	1816	1855	223	0
APTX	830.889	197	243	166	751	751	1535	1643	1840	352	0
UBOX5	830.556	0	260	151	1087	1083	1511	1451	1680	252	0
FASTKD5	830.556	0	260	151	1087	1083	1511	1451	1680	252	0
RPS28	829.556	170	0	173	965	960	1461	1641	1635	461	0
NDUFA7	829.556	170	0	173	965	960	1461	1641	1635	461	0
ZNF2	829.333	0	555	466	724	725	1789	1204	1771	230	0
URGCP	829.333	303	157	72	349	350	1836	2097	1911	389	0
UCKL1	829.222	156	400	249	592	585	1846	1673	1740	222	0
WDR91	829	191	0	80	231	225	2158	2170	2174	232	0
AVL9	829	110	190	0	783	771	1863	1624	1917	203	0
SLC25A4	828.889	128	157	0	829	829	1752	1656	1860	249	0
PPT1	828.778	102	0	0	770	759	1805	1731	2041	251	0
YWHAG	828.667	186	111	0	970	989	1559	1467	1742	434	0
SAR1A	828.444	279	173	357	524	525	1709	1773	1740	376	0
BCL7B	828.444	178	0	0	1065	1060	1642	1468	1784	259	0
USP20	828.333	194	0	0	900	903	1737	1870	1851	0	0
SEL1L	828.333	161	0	191	718	718	1655	1804	2115	93	0
C9orf78	828.333	194	0	0	900	903	1737	1870	1851	0	0
USP8	828.111	121	249	121	766	766	1758	1603	1868	201	0
ARCN1	828.111	0	130	0	742	732	1753	1878	1957	261	0
MSH6	827.778	192	343	378	725	726	1450	1484	1664	488	0
CLSPN	827.778	126	165	93	1021	1022	1656	1462	1686	219	0
VPS52	827.667	191	206	525	670	675	1617	1682	1562	321	0
RPS18	827.667	191	206	525	670	675	1617	1682	1562	321	0
EXOC2	827.667	0	323	231	399	398	2020	1961	2117	0	0
DHX8	827.667	125	174	315	576	576	1618	1769	2125	171	0
C21orf91	827.556	100	138	0	496	495	1718	2107	2168	226	0
ZNF398	827.333	250	223	119	833	844	1545	1529	1390	713	0
PDCD2L	827.333	173	0	0	994	997	1803	1443	1861	175	0
CALM2	827.333	279	230	184	873	871	1403	1527	1626	453	0
SEC22B	827.222	88	315	328	210	221	2015	1974	2174	120	0
C10orf143	827.222	103	352	143	997	996	1430	1526	1616	282	0
LOC100421372	827	148	167	0	806	803	1766	1724	1818	211	0
HSPA14	827	148	167	0	806	803	1766	1724	1818	211	0
CDNF	827	148	167	0	806	803	1766	1724	1818	211	0
UBFD1	826.889	0	311	575	1107	1104	1439	1158	1502	246	0
PLPBP	826.889	184	0	0	853	855	1632	1841	1896	181	0
EARS2	826.889	0	311	575	1107	1104	1439	1158	1502	246	0
THADA	826.556	393	225	243	545	549	1633	1606	1824	421	0
PCYOX1L	826.556	146	0	0	461	457	2009	1917	2174	275	0
CEP192	826.556	199	0	0	814	814	1898	1658	1743	313	0
PSMG1	826.444	86	117	96	908	910	1800	1637	1676	208	0
RITA1	826.333	0	257	123	964	952	1676	1536	1643	286	0
DDX54	826.333	0	257	123	964	952	1676	1536	1643	286	0
UBE3B	826.111	0	606	441	595	605	1606	1576	1778	228	0
TGDS	826.111	321	140	0	973	973	1455	1617	1821	135	0
TSN	826	138	177	178	854	847	1699	1474	1951	116	0
TBL2	825.667	113	121	0	747	745	1640	1895	1926	244	0
SMAD5	825.667	201	276	127	779	779	1355	1771	1889	254	0
RBM23	825.667	0	205	231	715	718	1585	1675	1960	342	0
PAPOLG	825.556	183	0	135	628	625	1568	1920	2190	181	0
ZNF543	825.333	170	353	191	850	863	1353	1595	1812	241	0
TSPAN3	825.111	0	251	0	771	777	1582	1601	1923	521	0
EIF3M	825	123	243	189	818	819	1647	1486	1809	291	0
CKAP5	825	235	235	114	733	746	1694	1600	1802	266	0
DYNC2I2	824.889	0	214	214	717	711	1720	1693	1731	424	0
DESI2	824.889	0	223	139	430	472	1889	1864	1983	424	0
CDC37	824.889	184	0	90	996	972	1622	1525	1826	209	0
CAPZA2	824.667	246	236	0	520	525	1750	1841	1952	352	0
LSM14A	824.444	288	176	185	726	722	1680	1599	1656	388	0
FDXR	824.333	151	127	167	927	926	1548	1437	1650	486	0
NDUFAF6	824.222	95	194	90	1000	1000	1567	1428	1851	193	0
CCDC12	824.111	174	0	173	1181	1188	1621	1387	1462	231	0
RNF19B	823.889	134	113	0	546	546	1836	2035	1969	236	0
CWC22	823.889	0	125	280	698	696	1641	1737	2032	206	0
ADAT1	823.778	194	264	217	785	777	1458	1515	2025	179	0
RNF130	823.667	130	320	0	753	751	1624	1672	1944	219	0
PRPSAP1	823.333	204	203	125	494	507	1668	1681	1863	665	0
AUH	823.111	0	175	0	658	654	1652	1972	2122	175	0
ZNF451	823	263	329	113	564	511	1535	1892	1919	281	0
PET117	823	0	305	0	984	980	1451	1592	1871	224	0
KAT14	823	0	305	0	984	980	1451	1592	1871	224	0
RPL22	822.889	128	89	280	574	579	1848	1749	1873	286	0
NDUFB5	822.889	126	216	350	591	590	1706	1696	1822	309	0
MRPL47	822.889	126	216	350	591	590	1706	1696	1822	309	0
C8orf33	822.778	168	360	218	732	732	1480	1555	1832	328	0
XPC	822.667	133	302	328	473	475	1830	1776	1862	225	0
LSM3	822.667	133	302	328	473	475	1830	1776	1862	225	0
MARS1	822.556	119	153	313	822	805	1613	1457	1988	133	0
ARHGAP9	822.556	119	153	313	822	805	1613	1457	1988	133	0
XRCC4	822.222	183	159	157	642	651	1701	1748	1924	235	0
TMEM167A	822.222	183	159	157	642	651	1701	1748	1924	235	0
FAM135A	822.222	156	189	125	1017	1018	1426	1496	1673	300	0
STMP1	821.889	315	157	88	758	766	1717	1786	1560	250	0
KAT6A	821.889	258	179	117	917	919	1436	1560	1654	357	0
C1orf53	821.778	221	391	180	655	659	1679	1499	1831	281	0
NDUFB1	821.444	138	0	190	925	926	1659	1480	1798	277	0
CPSF2	821.444	138	0	190	925	926	1659	1480	1798	277	0
ZNF138	821.333	164	218	209	804	787	1446	1601	1906	257	0
SELENOF	821.222	188	266	497	688	690	1582	1573	1715	192	0
POC5	821.222	218	276	201	518	524	2011	1659	1984	0	0
HS2ST1	821.222	188	266	497	688	690	1582	1573	1715	192	0
TOR1B	820.444	103	206	126	426	423	1688	2007	2101	304	0
IFNGR1	820.222	0	0	116	985	978	1585	1784	1934	0	0
GORASP2	820.222	68	115	93	760	760	1701	1842	1770	273	0
EEFSEC	820.111	218	198	201	658	655	1585	1754	2008	104	0
PTCD1	820	108	145	0	941	941	1583	1549	1800	313	0
CPSF4	820	108	145	0	941	941	1583	1549	1800	313	0
KBTBD3	819.778	132	142	149	742	743	1847	1695	1928	0	0
AASDHPPT	819.778	132	142	149	742	743	1847	1695	1928	0	0
IGF2R	819.556	0	0	0	616	617	1964	1855	1911	413	0
CDC6	819.556	170	118	177	897	906	1525	1434	1943	206	0
BCAS2	819.556	286	120	104	724	735	1597	1742	1909	159	0
RPL34	819.444	130	125	129	665	660	1684	1679	2065	238	0
TMEM222	819.333	186	105	0	459	453	2003	1965	2005	198	0
SMURF1	819.333	124	0	0	476	487	1879	2128	2037	243	0
TUBA1B	819.222	438	230	102	605	613	1581	1660	1657	487	0
LSM2	819	0	0	179	918	910	1824	1701	1839	0	0
ZDHHC17	818.889	125	300	204	809	801	1740	1203	1727	461	0
CPT2	818.778	173	0	0	518	514	1808	2133	2085	138	0
CEP85	818.778	260	0	0	603	609	2046	1760	1909	182	0
DYNLL1	818.667	235	421	106	777	780	1480	1578	1886	105	0
DNAJA1	818.556	197	167	131	751	751	1535	1643	1840	352	0
RPL23A	818.444	0	0	250	543	546	1847	1848	1951	381	0
MAP1S	818.444	0	83	0	968	970	1572	1715	1902	156	0
RPS29	818.333	0	200	692	723	669	1445	1500	1868	268	0
PPP6R3	818.333	279	0	150	947	944	1582	1642	1712	109	0
GTF3C5	818.222	198	380	319	721	719	1576	1435	1654	362	0
MMADHC	818	0	146	174	556	554	1905	1801	2020	206	0
MYDGF	817.889	0	0	0	761	752	1839	1777	1972	260	0
EEF1A1	817.778	369	400	331	706	711	1547	1404	1363	529	0
ANAPC1	817.778	235	185	0	1027	1033	1605	1364	1691	220	0
ZNF121	817.667	118	222	82	677	666	1875	1470	1975	274	0
STT3B	817.667	186	189	0	983	983	1612	1576	1474	356	0
DUS3L	817.667	95	198	220	736	731	1566	1769	1871	173	0
ZMAT5	817.556	116	82	690	508	506	1704	1806	1946	0	0
UQCR10	817.556	116	82	690	508	506	1704	1806	1946	0	0
SPCS3	817.111	207	0	0	819	820	1914	1519	1924	151	0
YIPF3	816.889	240	373	274	575	579	1779	1509	1777	246	0
POLR1C	816.889	240	373	274	575	579	1779	1509	1777	246	0
ITCH	816.889	145	144	112	765	758	1652	1660	1950	166	0
GBF1	816.667	192	245	253	663	666	1677	1599	1934	121	0
CENPC	816.667	135	181	96	683	688	1680	1602	2051	234	0
ATG101	816.444	160	193	361	681	677	1567	1676	1935	98	0
WSB1	816.333	208	175	0	945	939	1367	1573	1789	351	0
LEO1	816.333	134	142	116	839	839	1672	1531	1868	206	0
ELOB	816.222	0	0	92	833	832	1595	1760	1881	353	0
ZNF425	816.111	250	223	119	833	844	1545	1529	1289	713	0
TIPRL	816.111	212	94	95	617	597	1777	1755	2010	188	0
ANAPC4	816.111	178	0	0	728	721	1679	1775	2002	262	0
ZNF714	816	0	362	0	654	678	1670	1595	1989	396	0
ARGLU1	816	214	0	0	807	811	1668	1594	2046	204	0
TUBGCP5	815.889	143	0	0	838	828	1692	1790	1899	153	0
UQCRB	815.778	266	183	168	603	599	1831	1511	2065	116	0
UBR4	815.556	177	127	82	1049	1051	1479	1578	1651	146	0
PTDSS1	815.444	272	232	85	610	614	1663	1594	1822	447	0
MTERF3	815.444	272	232	85	610	614	1663	1594	1822	447	0
TIGD2	815.333	0	0	0	549	550	1829	2003	2209	198	0
CAMTA1	815.333	225	0	0	1097	1098	1520	1486	1636	276	0
RAB18	815.222	131	199	0	628	607	1911	1656	2013	192	0
FBXL3	815.222	164	0	0	658	654	1798	1808	2055	200	0
DDX41	815.111	210	318	218	728	728	1714	1543	1877	0	0
VPS37A	815	192	209	0	991	1052	1492	1494	1736	169	0
NFE2L1	815	102	0	244	1043	1047	1429	1402	1492	576	0
CNOT7	815	192	209	0	991	1052	1492	1494	1736	169	0
C1orf74	814.889	247	94	119	660	664	1766	1669	1867	248	0
DNAJC30	814.778	259	261	304	656	653	1467	1719	1649	365	0
COMMD6	814.778	299	203	333	618	611	1433	1607	1951	278	0
BUD23	814.778	259	261	304	656	653	1467	1719	1649	365	0
RAB2A	814.556	223	224	0	940	940	1656	1403	1710	235	0
PSMA4	814.556	222	110	0	808	801	1741	1603	1855	191	0
WARS2	814.333	240	239	163	863	865	1487	1591	1719	162	0
EIF1	814.333	164	283	150	927	920	1364	1318	1605	598	0
COPS8	814.333	101	0	0	968	960	1560	1610	1936	194	0
YTHDC1	813.889	0	245	168	729	733	1729	1576	1936	209	0
SLC3A2	813.889	0	0	329	732	738	1573	1745	1763	445	0
SUPT20H	813.778	153	196	0	787	778	1653	1365	2022	370	0
TIMELESS	813.556	194	265	316	734	735	1613	1537	1792	136	0
TBCA	813.556	0	563	176	544	546	1728	1569	2004	192	0
GSTK1	813.222	198	116	74	152	153	2228	2201	1965	232	0
EEF2	813.222	0	0	0	727	734	1747	1848	1902	361	0
NUP93	813	192	107	0	709	708	1699	1758	2024	120	0
NDUFA6	812.889	98	172	189	835	831	1715	1553	1799	124	0
DPY19L4	812.889	172	273	0	825	825	1698	1621	1682	220	0
TAOK1	812.778	172	132	117	1052	1034	1347	1456	1792	213	0
EAPP	812.778	0	151	210	744	728	1655	1660	2022	145	0
YEATS4	812.667	115	210	148	819	818	1653	1364	1772	415	0
DDX23	812.667	161	337	509	624	613	1636	1453	1867	114	0
TACO1	812.556	0	301	229	546	542	1723	1682	2004	286	0
SRP19	812.556	106	172	238	746	756	1709	1458	1892	236	0
MED13	812.111	115	367	0	623	620	1726	1520	1955	383	0
SPOUT1	812	94	93	0	864	877	1764	1574	1924	118	0
ZNF574	811.889	228	0	84	666	669	1758	1801	1817	284	0
UBE2D4	811.889	303	0	72	349	350	1836	2097	1911	389	0
IQCG	811.667	0	192	279	718	712	1694	1486	1852	372	0
RBM15B	811.556	0	0	0	1061	1063	1461	1575	1813	331	0
RBM12	811.444	149	226	143	916	918	1433	1570	1620	328	0
LYRM2	811.444	131	0	0	821	816	1872	1551	1858	254	0
CPNE1	811.444	149	226	143	916	918	1433	1570	1620	328	0
KIAA1958	811.333	257	0	0	730	729	1941	1695	1808	142	0
C9orf147	811.333	257	0	0	730	729	1941	1695	1808	142	0
DPY30	811.222	203	0	0	701	703	1643	1890	1995	166	0
EXOSC10	811	116	180	0	814	801	1631	1675	1840	242	0
ACTR5	810.889	140	168	0	483	483	1876	1861	2147	140	0
TMX4	810.778	0	186	0	595	594	1632	1835	2015	440	0
SRRT	810.778	154	165	0	582	585	1761	1764	1814	472	0
PPP1R15B	810.778	245	131	0	463	458	1960	1848	1971	221	0
EIF3H	810.444	176	209	119	673	681	1751	1632	2053	0	0
STIL	810.222	147	0	141	570	573	2047	1600	2029	185	0
TRIAP1	809.667	163	201	169	777	782	1807	1409	1790	189	0
HELLS	809.444	129	122	0	968	963	1562	1262	1922	357	0
ZNF14	809.333	128	0	223	343	352	1863	2097	2278	0	0
LRRC57	809.333	240	108	90	885	879	1538	1572	1821	151	0
INTS8	809.333	0	122	280	736	732	1599	1741	1961	113	0
HAUS2	809.333	240	108	90	885	879	1538	1572	1821	151	0
DNM1L	809.333	132	303	154	671	671	1714	1582	1791	266	0
SLC35B3	809	146	462	167	432	431	1838	1756	1886	163	0
FANCC	808.889	0	293	248	856	861	1588	1387	1720	327	0
ARPC1A	808.667	301	0	0	536	534	1958	1786	1876	287	0
NCAPG	808.556	241	171	103	772	773	1560	1652	1751	254	0
SMG8	808.444	117	259	584	630	638	1351	1485	1941	271	0
HSD17B4	808.444	96	161	113	826	840	1463	1592	2005	180	0
FAM83D	808.333	185	130	142	873	868	1536	1539	1801	201	0
SACM1L	808.111	512	304	325	304	302	1734	1744	1901	147	0
GBE1	808.111	0	127	137	1189	1191	1447	1333	1609	240	0
CCS	808.111	286	114	0	566	560	1660	1925	2008	154	0
CCDC87	808.111	286	114	0	566	560	1660	1925	2008	154	0
PRRC2A	807.778	0	0	0	968	969	1746	1621	1759	207	0
DOHH	807.778	181	275	368	555	558	1606	1568	1859	300	0
ZNF565	807.667	81	512	439	731	743	1539	1314	1614	296	0
ZNF146	807.667	81	512	439	731	743	1539	1314	1614	296	0
DPP9	807.667	465	339	528	683	686	1395	1328	1694	151	0
NDUFA8	807.556	318	167	0	358	359	1952	1900	2214	0	0
MORN5	807.556	318	167	0	358	359	1952	1900	2214	0	0
ACADM	807.333	245	105	221	726	728	1709	1488	1758	286	0
USP10	807.222	132	0	152	690	682	1675	1904	1885	145	0
SFSWAP	807.111	108	548	494	479	479	1509	1441	1690	516	0
RNF10	807.111	0	220	200	813	817	1607	1579	1835	193	0
JAK1	807.111	0	158	262	457	461	1851	1882	2023	170	0
ZRANB2	807	212	357	404	573	573	1685	1521	1774	164	0
TCTN3	807	258	160	0	675	675	1763	1499	2063	170	0
TSNAX	806.889	264	293	177	312	311	1789	1784	2106	226	0
RPL37	806.889	273	399	248	540	534	1533	1720	1684	331	0
RPL21	806.889	0	296	197	724	720	1647	1434	1846	398	0
PELP1	806.889	225	166	143	1092	1097	1219	1415	1675	230	0
SMC2	806.778	116	267	192	954	957	1556	1161	1687	371	0
FBXL12	806.778	140	143	112	919	917	1721	1448	1861	0	0
STAM2	806.444	67	96	0	450	445	1914	2162	2124	0	0
TMED2	806.111	282	114	218	630	640	1748	1791	1832	0	0
HFM1	806.111	0	0	0	800	794	1832	1526	1926	377	0
KLHL26	806	0	0	0	674	669	1792	1815	2174	130	0
MRPS31	805.889	0	304	218	559	554	1569	1857	2192	0	0
SLC25A3	805.778	251	230	88	832	831	1538	1451	1715	316	0
PDCD5	805.667	224	0	0	730	732	1785	1688	1965	127	0
NDUFV2	805.667	132	241	0	703	779	1705	1626	1694	371	0
HLCS	805.556	0	212	178	632	633	1921	1676	1872	126	0
C1orf198	805.556	145	104	0	812	809	1435	1699	1942	304	0
ACTR2	805.444	113	184	153	870	872	1711	1535	1675	136	0
IMMP2L	805.333	0	166	0	867	862	1492	1720	1785	356	0
CYB5R4	805.333	98	125	101	477	477	1702	2016	2252	0	0
TIMM23	805.222	166	334	324	692	657	1733	1551	1670	120	0
TOE1	804.889	212	178	194	836	836	1566	1424	1731	267	0
MUTYH	804.889	212	178	194	836	836	1566	1424	1731	267	0
BZW2	804.889	253	103	0	630	628	1798	1727	1772	333	0
ANKMY2	804.889	253	103	0	630	628	1798	1727	1772	333	0
ATG4C	804.778	170	1278	1254	242	241	1284	1065	1565	144	0
EDC4	804.667	0	218	189	645	647	1681	1889	1973	0	0
MRS2	804.556	376	232	0	230	228	2011	1931	2100	133	0
AURKAIP1	804.556	73	187	283	651	646	1763	1728	1787	123	0
ZBTB37	804.444	153	242	357	556	552	1574	1769	1590	447	0
PNRC2	804.111	250	0	0	965	1011	1509	1621	1491	390	0
GCN1	803.778	0	141	0	873	891	1677	1563	1778	311	0
PRPF38B	803.667	166	124	96	711	711	1676	1758	1699	292	0
EFCAB14	803.667	123	0	0	563	561	1847	1995	2144	0	0
MLH1	803.556	147	572	129	667	673	1466	1630	1608	340	0
EPM2AIP1	803.556	147	572	129	667	673	1466	1630	1608	340	0
EIF2AK4	803.444	165	250	185	261	261	1989	1788	2061	271	0
PDXDC1	803.333	215	279	262	342	356	1858	1909	1854	155	0
ZDHHC6	803.222	185	519	543	638	635	1563	1242	1653	251	0
VTI1A	803.222	185	519	543	638	635	1563	1242	1653	251	0
ZWINT	803	189	0	0	744	751	1848	1638	1872	185	0
UQCRC1	803	190	0	0	627	621	1920	1643	2039	187	0
POLR3D	803	293	129	147	859	851	1507	1422	1615	404	0
ASAH2B	803	245	259	118	701	678	1670	1574	1789	193	0
LRPPRC	802.778	159	176	342	689	679	1524	1488	1714	454	0
KIF15	802.778	135	160	136	909	917	1491	1455	1581	441	0
KIAA1143	802.778	135	160	136	909	917	1491	1455	1581	441	0
RNF146	802.556	167	171	107	730	728	1642	1670	1728	280	0
SSB	802.444	0	105	114	523	517	1906	1826	2004	227	0
MRPS14	802.333	260	290	351	456	457	1776	1443	1868	320	0
SRM	802.111	110	0	0	770	773	1816	1746	1856	148	0
MTCH1	802	125	223	0	859	857	1669	1596	1668	221	0
SLX1B	801.889	119	220	149	760	729	1608	1628	1648	356	0
SLX1A	801.889	119	220	149	760	729	1608	1628	1648	356	0
MOB4	801.889	230	192	0	979	971	1410	1357	1765	313	0
BOLA2B	801.889	119	220	149	760	729	1608	1628	1648	356	0
BOLA2	801.889	119	220	149	760	729	1608	1628	1648	356	0
YPEL1	801.778	0	0	0	751	748	1783	1877	1715	342	0
AKAP8	801.778	84	252	0	976	978	1449	1640	1627	210	0
ZNF273	801.667	166	131	129	670	693	1720	1389	1962	355	0
ALG8	801.556	167	105	125	898	898	1550	1360	1787	324	0
SMARCE1	801.111	108	944	434	736	739	1168	1247	1414	420	0
MDM2	801	107	297	169	802	806	1617	1434	1776	201	0
VAMP7	800.889	99	115	130	490	495	1925	1785	2169	0	0
MATR3	800.889	150	95	202	671	675	1653	1571	1850	341	0
FMC1-LUC7L2	800.889	555	275	734	773	775	1346	1315	1165	270	0
FMC1	800.889	555	275	734	773	775	1346	1315	1165	270	0
SUGCT	800.778	120	471	880	516	515	1367	1508	1658	172	0
STK36	800.778	173	115	111	598	601	1748	1715	2011	135	0
RNF25	800.778	173	115	111	598	601	1748	1715	2011	135	0
MPLKIP	800.778	120	471	880	516	515	1367	1508	1658	172	0
CCDC107	800.778	274	0	391	789	793	1562	1256	1760	382	0
ANO10	800.778	140	185	0	1159	1166	1222	1600	1482	253	0
ABHD5	800.778	140	185	0	1159	1166	1222	1600	1482	253	0
TTC9C	800.444	154	206	339	924	932	1571	1470	1362	246	0
SPIDR	800.333	116	133	0	380	377	1867	1912	2012	406	0
NIPA2	800.111	0	96	0	776	785	1812	1747	1985	0	0
KMT5B	800	215	220	0	734	729	1642	1748	1715	197	0
YJU2	799.778	0	336	526	779	782	1282	1470	1855	168	0
CALU	799.778	228	164	0	709	707	1754	1721	1731	184	0
MSRA	799.667	168	0	0	810	810	1617	1612	1872	308	0
BOLA3	799.667	173	0	0	1076	1079	1513	1450	1714	192	0
ZNF786	799.556	0	132	114	476	468	1763	1942	1861	440	0
BCL2L13	799.333	109	149	103	860	862	1558	1708	1721	124	0
ZNF18	799	298	112	0	845	840	1478	1456	1793	369	0
MRPS15	799	137	448	335	615	613	1508	1565	1642	328	0
MBOAT2	798.778	0	0	0	729	727	1584	1728	1877	544	0
CMSS1	798.778	158	156	394	901	900	1651	1225	1804	0	0
TRMT11	798.667	199	0	122	845	848	1726	1429	1790	229	0
SPIN1	798.556	0	0	156	975	968	1564	1284	1732	508	0
FAM3C	798.556	0	168	0	839	831	1496	1701	1697	455	0
CFAP410	798.556	109	191	0	565	562	2010	1629	1861	260	0
C11orf65	798.556	155	0	123	560	565	1774	1906	2104	0	0
ADO	798.556	114	1010	555	424	422	1397	1410	1629	226	0
NUDCD3	798.333	315	533	203	504	505	1603	1514	1762	246	0
STX6	798.222	0	178	91	726	729	1724	1597	1904	235	0
SQSTM1	798.111	219	0	0	651	649	1889	1717	1775	283	0
ZNF776	798	0	166	79	612	614	1690	1801	2125	95	0
SNRNP25	797.889	298	224	437	590	593	1500	1590	1733	216	0
POLR3K	797.889	298	224	437	590	593	1500	1590	1733	216	0
UBL5	797.778	147	125	0	665	684	1722	1799	1935	103	0
ANXA7	797.778	146	97	188	696	691	1812	1679	1767	104	0
CLPTM1	797.667	125	130	329	758	759	1497	1590	1760	231	0
NOMO1	797.333	0	110	0	708	711	1682	1857	2108	0	0
SLC7A6OS	797.222	146	91	0	828	834	1725	1564	1829	158	0
PSMA5	797.222	347	173	158	513	518	1812	1711	1817	126	0
PRMT7	797.222	146	91	0	828	834	1725	1564	1829	158	0
DDX11	797.222	220	224	234	939	903	1639	1223	1599	194	0
OPA3	797.111	131	0	202	1051	1035	1376	1517	1651	211	0
NDUFS7	797	288	381	843	244	245	1508	1572	1902	190	0
INTS7	796.889	149	185	169	782	779	1588	1433	1803	284	0
DTL	796.889	149	185	169	782	779	1588	1433	1803	284	0
ZNF282	796.778	78	139	136	533	532	1881	1808	1666	398	0
C8orf76	796.667	183	197	159	550	540	1635	1708	1921	277	0
BECN1	796.556	214	154	123	685	681	1653	1425	1959	275	0
MGAT1	796.444	171	212	200	830	830	1620	1445	1645	215	0
PPIL1	796.333	0	479	439	845	843	1530	1256	1594	181	0
SNAPIN	796.222	105	169	0	918	933	1462	1481	1846	252	0
VKORC1L1	795.889	0	0	0	793	772	1718	1684	1911	285	0
SVIP	795.889	97	0	0	513	514	1957	1717	2104	261	0
TMED1	795.778	0	158	225	1075	1085	1388	1343	1739	149	0
PSMD4	795.778	126	380	122	745	729	1555	1451	1866	188	0
CFAP20	795.778	135	177	88	561	550	1874	1622	1960	195	0
TRIM65	795.667	107	0	0	845	846	1819	1530	1861	153	0
CCT8	795.444	119	114	85	639	639	1848	1738	1838	139	0
RC3H1	795.333	178	379	146	563	568	1629	1711	1682	302	0
PRDX2	794.889	259	393	287	639	637	1461	1559	1607	312	0
ANGEL1	794.778	0	146	0	976	976	1397	1569	1813	276	0
MTCH2	794.667	155	167	336	765	769	1673	1275	1781	231	0
MOSPD3	794.222	0	0	131	943	950	1493	1525	1888	218	0
HEATR5A	794.111	160	155	0	955	949	1479	1470	1766	213	0
DCBLD2	794.111	134	0	0	1088	1095	1404	1383	1781	262	0
HGH1	794	249	220	0	615	605	1715	1720	1837	185	0
FBXO42	794	197	0	0	853	852	1709	1582	1769	184	0
ACAT1	793.889	77	229	141	532	535	1741	1699	2023	168	0
ZSWIM1	793.778	231	95	0	345	345	1790	2002	2177	159	0
UBQLN1	793.778	115	316	236	910	907	1420	1426	1603	211	0
NEMF	793.667	121	120	388	523	512	1786	1478	2064	151	0
MRPL45	793.667	0	268	296	743	729	1459	1602	1729	317	0
GTF2H5	793.556	238	0	108	287	285	2031	1958	2090	145	0
BOLA2-SMG1P6	793.444	119	214	107	760	701	1608	1628	1648	356	0
RAB5B	793.222	141	361	131	663	662	1685	1487	1921	88	0
YIF1A	793.111	225	100	111	698	697	1713	1611	1850	133	0
TIGD6	793.111	142	279	116	1003	1001	1494	1280	1573	250	0
HMGXB3	793.111	142	279	116	1003	1001	1494	1280	1573	250	0
C12orf66	792.889	134	337	180	857	861	1310	1498	1847	112	0
TBCK	792.667	168	134	0	887	887	1495	1595	1782	186	0
JMJD1C	792.667	77	163	141	681	680	1741	1690	1712	249	0
AIMP1	792.667	168	134	0	887	887	1495	1595	1782	186	0
NOL8	792.444	240	276	703	575	576	1345	1602	1644	171	0
CENPP	792.444	240	276	703	575	576	1345	1602	1644	171	0
ILF2	792.333	654	156	707	556	555	1369	1280	1623	231	0
ZC3H14	792.222	171	213	143	697	699	1601	1538	1900	168	0
HNRNPUL2	792.111	154	206	264	924	932	1571	1470	1362	246	0
SMAD4	791.889	106	233	0	776	776	1590	1641	1866	139	0
P4HB	791.889	162	133	0	838	838	1748	1551	1707	150	0
NFYC	791.778	150	221	161	813	817	1475	1524	1690	275	0
KAT8	791.778	0	112	0	1158	1151	1446	1378	1653	228	0
NCL	791.444	0	147	0	948	943	1424	1559	1676	426	0
COQ5	791.333	144	120	108	586	592	1840	1648	1922	162	0
TCTE3	791.111	0	166	0	801	804	1760	1634	1687	268	0
NIP7	791.111	80	156	92	774	770	1550	1622	1822	254	0
ERMARD	791.111	0	166	0	801	804	1760	1634	1687	268	0
COG8	791.111	80	156	92	774	770	1550	1622	1822	254	0
SRP9	791	145	207	168	654	730	1584	1526	1774	331	0
COG3	791	0	113	153	827	827	1405	1666	1974	154	0
ADSS2	790.889	130	154	215	465	463	1839	1705	1910	237	0
ACBD6	790.889	125	424	172	520	521	1662	1624	1617	453	0
RBMX	790.667	127	122	279	730	728	1506	1513	1909	202	0
NDUFC2-KCTD14	790.667	246	397	194	750	740	1333	1579	1655	222	0
NDUFC2	790.667	246	397	194	750	740	1333	1579	1655	222	0
EIF4A2	790.556	184	173	429	687	689	1411	1531	1609	402	0
CCDC138	790.556	126	0	0	961	948	1564	1286	1930	300	0
DSE	790.444	149	154	254	892	895	1423	1536	1659	152	0
ING5	790	101	109	0	1052	1046	1527	1317	1656	302	0
RBM12B	789.889	155	180	205	693	694	1671	1413	1842	256	0
USP33	789.778	146	300	118	324	318	1730	1887	2104	181	0
SIL1	789.667	185	187	151	231	224	1930	1823	2148	228	0
NT5DC1	789.667	124	127	0	781	781	1579	1469	1839	407	0
SLC37A3	789.444	99	110	0	569	566	1820	1732	1913	296	0
WDR33	789.333	0	190	171	839	822	1591	1466	1682	343	0
EIF5	789.333	192	161	0	946	941	1443	1435	1613	373	0
ZNF195	789.222	189	372	195	608	607	1575	1450	1806	301	0
ELP3	789.222	165	146	169	659	651	1623	1597	1850	243	0
DYNC1LI1	789	127	139	145	886	882	1469	1487	1608	358	0
CLTC	789	111	212	209	1066	1065	1372	1413	1482	171	0
VCL	788.778	164	224	0	667	673	1788	1640	1808	135	0
RPL26	788.778	147	123	173	816	817	1419	1486	1771	347	0
PTS	788.778	0	0	0	1127	1141	1623	1440	1643	125	0
DERL1	788.778	127	171	232	603	589	1722	1638	1851	166	0
SLC35B4	788.667	102	206	155	422	419	1774	1809	1883	328	0
RNF111	788.556	169	311	195	497	492	1728	1660	1891	154	0
TUBD1	788.333	186	166	110	427	415	1826	1874	1792	299	0
RPS6KB1	788.333	186	166	110	427	415	1826	1874	1792	299	0
GRWD1	788.333	162	0	124	640	644	1738	1665	1949	173	0
CEP350	788	138	133	121	655	654	1578	1757	1632	424	0
BTG2	788	381	165	104	705	709	1510	1432	1658	428	0
TMEM41A	787.889	83	212	131	420	420	1838	1762	2106	119	0
TSPAN10	787.667	0	164	146	474	481	1621	1858	1994	351	0
NPLOC4	787.667	0	164	146	474	481	1621	1858	1994	351	0
TMEM209	787.556	238	326	205	680	673	1740	1453	1528	245	0
BRIX1	787.444	252	269	177	842	844	1524	1426	1581	172	0
UBE2T	787.222	185	154	321	397	403	1589	1877	2005	154	0
RXYLT1	787	105	209	161	828	827	1520	1384	1803	246	0
DLD	787	249	208	0	498	502	1838	1802	1818	168	0
C1QTNF6	787	0	0	0	620	638	1699	1840	1980	306	0
ZZZ3	786.889	87	177	613	900	903	1397	1192	1573	240	0
PALB2	786.889	171	404	98	945	944	1375	1333	1693	119	0
LIN9	786.889	134	178	0	679	679	1726	1705	1650	331	0
DCTN5	786.889	171	404	98	945	944	1375	1333	1693	119	0
PEF1	786.778	97	262	260	771	771	1579	1508	1712	121	0
CLNS1A	786.778	187	264	138	491	492	1775	1530	1931	273	0
OAZ1	786.556	144	211	203	1012	1014	1413	1391	1530	161	0
MTIF2	786.556	202	208	169	385	378	1863	1670	2022	182	0
GART	786.556	0	276	370	937	938	1362	1456	1415	325	0
NDUFS5	786.333	309	151	138	573	584	1748	1537	1903	134	0
MAGOH	786.333	143	214	132	528	525	1701	1673	1873	288	0
CDK5RAP3	786.222	101	85	74	418	425	1895	1835	2051	192	0
PWP1	786.111	97	209	253	521	525	1606	1768	1958	138	0
DTX2	786.111	161	0	0	545	456	1713	1864	2167	169	0
SRSF5	786	188	0	164	851	852	1577	1349	1731	362	0
RAVER1	786	161	135	116	827	822	1440	1516	1594	463	0
ZBTB43	785.667	143	216	163	673	680	1658	1521	1872	145	0
LATS1	785.556	151	92	0	904	904	1482	1587	1705	245	0
XRCC2	785.444	140	231	206	624	627	1628	1534	1790	289	0
CPSF6	785.444	0	80	0	847	850	1602	1658	1822	210	0
KIF22	785.222	176	0	0	738	734	1841	1564	1876	138	0
PSMC5	785.111	207	119	152	824	821	1596	1398	1637	312	0
FTSJ3	785.111	207	119	152	824	821	1596	1398	1637	312	0
CYTH2	785.111	0	0	102	772	771	1678	1632	1914	197	0
SRSF4	784.889	116	317	0	688	686	1612	1642	1693	310	0
SLC35B1	784.889	116	295	214	793	795	1322	1507	1779	243	0
BICD2	784.667	162	168	0	821	825	1458	1478	1685	465	0
YTHDF3	784.333	122	233	0	923	926	1404	1462	1690	299	0
ZDHHC7	784.111	159	114	144	707	703	1682	1639	1771	138	0
NRDC	784.111	178	259	383	803	806	1476	1393	1567	192	0
PRMT1	783.889	149	0	167	1069	1072	1548	1191	1660	199	0
POLD2	783.889	110	189	160	722	717	1647	1473	1720	317	0
ISCU	783.889	0	0	168	1351	1353	1283	1271	1428	201	0
RPL13	783.778	0	110	162	697	697	1611	1761	1693	323	0
CEBPG	783.667	76	143	0	932	947	1547	1350	1657	401	0
UPF3B	783.333	121	124	0	645	653	1694	1530	2102	181	0
TARS1	783.333	305	360	199	511	512	1608	1547	1732	276	0
PPP1R8	783.222	107	168	114	481	478	1748	1793	1857	303	0
SPRING1	783	0	111	0	506	522	1784	1711	2175	238	0
RNFT2	783	0	111	0	506	522	1784	1711	2175	238	0
GARS1	783	0	181	147	957	948	1468	1491	1679	176	0
RPTOR	782.556	0	290	437	574	571	1506	1537	1817	311	0
UBA52	782.333	0	80	0	668	663	1699	1820	1953	158	0
FAM234A	782.111	113	219	149	824	825	1413	1497	1752	247	0
DEPDC1B	782.111	228	245	0	781	785	1425	1669	1695	211	0
XXYLT1	781.778	0	92	89	1128	1129	1414	1308	1534	342	0
PRPF8	781.667	0	158	173	594	612	1706	1585	1903	304	0
CLINT1	781.667	110	183	0	620	624	1689	1648	2016	145	0
CCDC137	781.667	0	0	103	1143	1147	1394	1342	1583	323	0
UBAP2L	781.556	0	1658	0	566	565	1208	1119	1408	510	0
C1orf43	781.556	0	1658	0	566	565	1208	1119	1408	510	0
ANKRD52	781.556	260	732	180	358	358	1323	1745	1760	318	0
SRSF1	781.444	97	252	162	668	664	1533	1628	1668	361	0
DDX50	781.444	0	162	163	747	749	1628	1583	1759	242	0
MON2	781.333	123	146	0	319	327	1877	1913	2147	180	0
CEP295	781.333	265	260	205	439	440	1779	1505	1942	197	0
PINX1	781.222	0	0	0	578	577	1686	1827	2144	219	0
RIF1	781	113	235	211	572	571	1595	1703	1799	230	0
KIFBP	781	121	260	178	507	505	1610	1635	1938	275	0
ETNK1	781	0	117	133	822	820	1593	1545	1817	182	0
MTF2	780.778	236	305	196	416	415	1647	1636	1777	399	0
CHD1L	780.667	116	271	0	779	771	1694	1328	1794	273	0
ZNF670	780.556	0	198	0	780	786	1668	1464	1882	247	0
SF3B3	780.556	204	285	300	527	525	1577	1548	1710	349	0
COG4	780.556	204	285	300	527	525	1577	1548	1710	349	0
CDC27	780.556	83	776	389	275	270	1505	1557	1809	361	0
VPS4B	780.333	0	157	96	999	991	1414	1441	1652	273	0
SIN3B	780.333	0	0	0	651	656	1743	1855	2118	0	0
TAMM41	780.111	146	127	105	334	330	1962	1856	2018	143	0
NDUFA4	780.111	154	175	228	333	332	1842	1730	1905	322	0
PYGB	780	270	0	0	704	700	1760	1479	1958	149	0
SRI	779.667	111	159	197	490	497	1599	1663	2000	301	0
SERF2	779.667	114	211	110	782	782	1463	1645	1800	110	0
POMZP3	779.667	116	239	85	831	853	1383	1489	1682	339	0
C12orf43	779.556	0	206	288	713	713	1569	1381	1971	175	0
PARG	779.333	164	315	275	730	766	1586	1354	1686	138	0
NECAP2	779.222	149	0	172	467	466	1677	1908	1891	283	0
YIPF6	779.111	157	139	93	549	548	1655	1645	1820	406	0
TAF2	779.111	113	171	117	656	656	1612	1615	1926	146	0
ZNF346	778.556	169	155	113	640	644	1600	1525	1771	390	0
DEPDC1	778.333	198	548	410	560	557	1514	1276	1827	115	0
MED21	778	152	218	0	690	687	1596	1534	1943	182	0
TNFAIP8	777.889	257	106	112	635	635	1385	1667	1873	331	0
RPL35A	777.889	0	192	279	614	625	1581	1486	1852	372	0
GPATCH2L	777.889	127	159	0	895	892	1522	1364	1822	220	0
POMK	777.778	0	167	65	830	833	1543	1511	1861	190	0
REEP3	777.333	77	159	105	632	631	1741	1690	1712	249	0
ATF4	777.333	107	151	118	950	971	1379	1490	1563	267	0
STX18	777.222	106	231	130	493	527	1592	1752	1901	263	0
FAM32A	777.222	119	131	218	640	643	1541	1536	1897	270	0
STX17	776.889	86	229	137	640	641	1509	1544	1868	338	0
PSPH	776.556	186	0	139	866	856	1605	1374	1661	302	0
ETFA	776.556	136	292	0	620	608	1619	1671	1844	199	0
CCT6A	776.556	186	0	139	866	856	1605	1374	1661	302	0
RBM33	776.333	137	157	110	849	850	1471	1585	1444	384	0
PCTP	776.333	130	111	0	668	670	1775	1356	1958	319	0
NUDT16	776.333	0	0	0	956	963	1525	1490	1747	306	0
GTPBP4	776.333	0	198	306	730	738	1559	1459	1762	235	0
CSNK2A1	776.333	0	116	188	681	677	1622	1542	1882	279	0
TYK2	776.222	256	0	113	692	691	1612	1720	1802	100	0
DDX42	776.222	117	234	238	1013	1010	1357	1211	1508	298	0
CCDC47	776.222	117	234	238	1013	1010	1357	1211	1508	298	0
SARNP	776	402	205	400	410	414	1441	1716	1862	134	0
ORMDL2	776	402	205	400	410	414	1441	1716	1862	134	0
GOLPH3	776	265	267	116	504	502	1673	1810	1704	143	0
EXOC3	776	258	229	106	429	438	1667	1805	1845	207	0
TSPYL1	775.889	149	154	123	892	895	1423	1536	1659	152	0
RFC2	775.889	138	313	111	635	624	1527	1669	1696	270	0
NDFIP1	775.889	126	506	0	604	596	1470	1595	1735	351	0
DNTTIP2	775.889	329	255	190	718	719	1379	1345	1701	347	0
GTF2H2C	775.778	141	104	77	497	521	1759	1694	1981	208	0
TJAP1	775.667	130	288	0	669	683	1505	1563	1937	206	0
SIAH1	775.667	0	0	90	876	872	1600	1415	1770	358	0
STYXL1	775.333	145	164	113	608	616	1560	1730	1731	311	0
KTI12	775.333	122	0	0	518	525	1825	1819	1951	218	0
RNF6	775.111	0	227	126	786	785	1511	1470	1798	273	0
WASHC4	774.889	162	120	0	637	637	1600	1686	1895	237	0
RBM15	774.889	125	104	0	987	987	1590	1473	1459	249	0
NFU1	774.889	159	0	0	552	548	1764	1834	1880	237	0
FLCN	774.556	0	429	388	736	743	1440	1271	1815	149	0
SESN1	774.444	128	159	478	1015	1019	1168	1325	1422	256	0
GTF2H2C_2	774.444	112	121	77	497	521	1759	1694	1981	208	0
CEP57L1	774.444	128	159	478	1015	1019	1168	1325	1422	256	0
ZSCAN26	774.333	0	591	109	278	276	1721	1771	2040	183	0
PAQR3	774.333	0	0	0	762	758	1555	1729	1960	205	0
KLHL20	774.333	200	362	370	376	374	1643	1741	1808	95	0
SDHAF3	774.222	162	156	144	717	722	1577	1432	1761	297	0
EIF2AK3	774.222	235	0	195	797	795	1511	1608	1713	114	0
POGK	774	192	137	0	458	458	1836	1808	1900	177	0
RPS7	773.889	113	247	273	406	406	1651	1717	1889	263	0
USP1	773.556	285	400	268	637	635	1501	1465	1434	337	0
PRRC1	773.556	211	0	0	729	733	1530	1828	1931	0	0
RPLP1	773.444	277	233	177	392	414	1624	1720	1709	415	0
XRN2	773.333	96	318	127	837	834	1215	1522	1646	365	0
RRP1	773.333	0	170	0	640	633	1891	1628	1892	106	0
CENPE	773.333	0	200	135	413	413	1751	1674	2184	190	0
MTPN	773.222	118	123	163	404	405	1898	1759	1906	183	0
LUZP6	773.222	118	123	163	404	405	1898	1759	1906	183	0
COPG1	773	195	93	174	762	771	1575	1456	1705	226	0
SLC35F5	772.556	135	122	93	826	820	1403	1698	1710	146	0
SAE1	772.556	122	0	0	687	696	1672	1696	1921	159	0
PRPF3	772.556	173	168	0	376	377	1777	1744	2056	282	0
EIF3G	772.556	127	0	102	659	663	1664	1548	2005	185	0
TPD52L2	772.444	185	137	135	891	893	1325	1652	1626	108	0
PWWP2A	772.333	114	0	0	726	733	1537	1703	1913	225	0
C22orf39	772.111	0	0	135	723	722	1826	1830	1508	205	0
KDM8	771.889	153	0	171	928	920	1603	1431	1741	0	0
ATG10	771.889	89	192	0	1011	1012	1368	1409	1640	226	0
LARP4	771.444	212	348	153	572	584	1533	1496	1834	211	0
CCNT1	771.333	256	284	484	600	599	1361	1472	1690	196	0
HECTD1	770.889	129	533	139	702	696	1482	1239	1494	524	0
POLR1E	770.778	163	158	116	316	314	2004	1898	1968	0	0
GTF2H3	770.667	235	137	199	675	676	1477	1505	1713	319	0
EIF2B1	770.667	235	137	199	675	676	1477	1505	1713	319	0
GFM1	770.556	0	330	178	502	504	1906	1357	2158	0	0
ACAT2	770.556	0	0	0	900	892	1609	1710	1824	0	0
MAT2A	770.444	340	98	0	659	662	1554	1530	1580	511	0
FAM13B	770.444	170	0	99	713	711	1577	1647	1843	174	0
TIMM10B	770.333	206	197	261	821	823	1361	1396	1637	231	0
NARS2	770.333	437	117	0	495	497	1797	1514	1935	141	0
ARFIP2	770.333	206	197	261	821	823	1361	1396	1637	231	0
SLC25A46	770.222	148	316	480	344	347	1644	1591	1892	170	0
NELFA	770.222	182	193	0	664	669	1471	1483	1715	555	0
LSR	770.222	0	0	0	1141	1145	1509	1500	1637	0	0
ZNF770	770	0	144	213	708	704	1560	1627	1693	281	0
RABL2B	770	200	114	88	632	567	1588	1557	2002	182	0
C15orf61	770	144	170	191	454	445	1650	1799	1749	328	0
UGGT2	769.889	205	101	212	560	563	1747	1458	1913	170	0
TXNDC9	769.889	142	0	200	881	874	1508	1448	1594	282	0
WASL	769.778	141	297	220	628	628	1649	1550	1516	299	0
SMYD5	769.778	0	268	0	1100	1106	1274	1266	1515	399	0
PDCL3	769.667	86	362	123	1127	1131	1319	1115	1463	201	0
LYPLAL1	769.667	0	170	0	579	579	1561	1668	1931	439	0
WDR70	769.556	207	325	395	325	392	1289	1786	2017	190	0
PDRG1	769.556	186	176	127	516	519	1406	1795	2005	196	0
UGCG	769.444	103	86	0	762	760	1743	1607	1721	143	0
KDELR1	769.444	91	723	500	314	310	1472	1431	1766	318	0
COX20	769.444	141	0	0	980	976	1522	1386	1500	420	0
RPS24	769.222	0	0	0	611	610	1887	1790	1751	274	0
NDUFA5	769.111	232	218	147	355	355	1869	1667	1927	152	0
MTF1	769.111	202	0	0	651	645	1803	1563	1786	272	0
AMBRA1	769.111	104	375	142	651	635	1411	1550	1826	228	0
SWI5	769	269	0	124	755	750	1672	1707	1525	119	0
GOLGA2	769	269	0	124	755	750	1672	1707	1525	119	0
RPS6	768.889	175	190	188	759	760	1488	1362	1725	273	0
PDCL	768.889	122	143	349	577	584	1630	1543	1972	0	0
TSACC	768.778	234	233	186	536	534	1552	1593	1847	204	0
CCT3	768.778	234	233	186	536	534	1552	1593	1847	204	0
DR1	768.444	183	154	117	493	491	1786	1568	1843	281	0
ZNF253	768.333	0	0	0	692	699	1762	1537	1915	310	0
SSNA1	768.333	188	147	124	832	831	1436	1550	1624	183	0
ANAPC2	768.333	188	147	124	832	831	1436	1550	1624	183	0
CTNNAL1	768	0	144	178	622	622	1627	1616	1933	170	0
TARBP2	767.778	199	245	202	683	683	1665	1341	1582	310	0
NDE1	767.667	143	119	189	629	626	1586	1623	1789	205	0
MARF1	767.667	143	119	189	629	626	1586	1623	1789	205	0
BPHL	767.556	139	142	0	731	735	1538	1718	1770	135	0
RAB11FIP1	767.444	151	0	145	514	506	1655	1819	1833	284	0
VPS29	767.111	88	168	175	358	358	1836	1867	1936	118	0
TCF25	767.111	149	172	0	869	866	1406	1539	1760	143	0
SZT2	767.111	142	228	83	555	558	1700	1654	1793	191	0
RAD9B	767.111	88	168	175	358	358	1836	1867	1936	118	0
MED8	767.111	142	228	83	555	558	1700	1654	1793	191	0
ETFRF1	767	128	232	284	579	573	1696	1330	2081	0	0
CFAP94	767	128	232	284	579	573	1696	1330	2081	0	0
SNAI1	766.889	351	0	0	394	396	1912	1836	1799	214	0
UGDH	766.667	0	126	0	703	708	1740	1549	1717	357	0
THOP1	766.333	117	0	0	850	840	1660	1557	1684	189	0
RCN2	766.333	241	0	0	424	425	1598	1930	2027	252	0
RAD23B	766.333	0	253	179	638	639	1621	1552	1686	329	0
GDI2	766.333	151	174	0	696	699	1645	1532	1634	366	0
AP1AR	766.111	0	0	0	989	991	1588	1388	1771	168	0
SLC25A36	766	0	96	93	911	901	1586	1469	1677	161	0
SH3D21	766	0	0	0	560	558	1696	1972	2108	0	0
EMC2	766	111	113	226	665	663	1657	1474	1985	0	0
C1QBP	765.889	175	158	112	626	623	1457	1605	1953	184	0
MTRNR2L8	765.778	175	1578	1122	423	374	801	1163	1126	130	0
SREK1	765.556	0	215	126	815	813	1495	1445	1638	343	0
RRAS2	765.556	139	172	0	557	556	1468	1824	1892	282	0
EIF2S1	765.556	112	205	144	741	739	1523	1483	1810	133	0
ATP6V1D	765.556	112	205	144	741	739	1523	1483	1810	133	0
KIDINS220	765.333	0	0	0	420	423	1944	1859	2242	0	0
L3MBTL2	764.889	91	116	153	595	599	1556	1633	2141	0	0
CDC42SE2	764.333	182	0	0	551	547	1586	1804	1903	306	0
RGL1	764.222	149	190	0	161	164	1963	1860	2178	213	0
FAM200B	764.222	268	124	0	597	601	1648	1467	1855	318	0
CCNH	764.222	115	0	0	552	552	1793	1742	2124	0	0
SMARCA4	764.111	159	159	147	587	593	1863	1576	1793	0	0
ATXN3	764.111	0	0	0	926	942	1373	1412	1870	354	0
ALDH1B1	764	154	142	0	715	707	1799	1491	1868	0	0
FEM1C	763.556	127	209	0	756	759	1393	1550	1862	216	0
CEP43	763.333	116	0	0	838	838	1603	1537	1626	312	0
C8orf88	763.222	168	0	0	900	897	1348	1588	1712	256	0
FANCA	763.111	153	104	0	735	756	1491	1703	1713	213	0
CHMP4A	763	121	0	0	1138	1149	1433	1244	1582	200	0
DELE1	762.778	150	187	0	560	565	1770	1596	1800	237	0
UBE3C	762.222	0	592	94	558	557	1490	1563	1655	351	0
TXLNA	762.111	231	149	138	710	699	1644	1432	1688	168	0
ZFP41	762	136	0	0	616	617	1461	1824	1974	230	0
PRDX4	761.889	130	182	0	408	413	1693	1731	2074	226	0
EPRS1	761.889	201	164	117	300	298	1806	1870	2010	91	0
MRPL2	761.556	200	95	145	885	892	1525	1329	1665	118	0
KLC4	761.556	200	95	145	885	892	1525	1329	1665	118	0
RELT	761.444	202	120	0	649	648	1662	1459	1838	275	0
OLA1	761.333	97	354	104	560	567	1742	1515	1764	149	0
BOD1L1	761.333	83	143	0	513	524	1653	1803	1888	245	0
ARPC5	761.333	149	190	0	161	164	1963	1860	2178	187	0
ZFAND3	761.222	152	895	185	214	214	1642	1705	1749	95	0
ZBTB3	761.222	0	0	0	761	769	1728	1537	1932	124	0
VTI1B	761	0	230	0	964	953	1418	1385	1659	240	0
TRAF7	761	268	163	586	467	465	1362	1610	1571	357	0
RPL8	761	147	196	0	875	870	1394	1504	1556	307	0
COX8A	761	0	0	115	570	565	1766	1757	2076	0	0
EID1	760.889	235	379	177	580	577	1483	1476	1777	164	0
RAD50	760.667	181	164	109	767	766	1503	1503	1700	153	0
TRIM25	760.333	179	0	0	732	730	1604	1601	1727	270	0
RBIS	760.333	154	349	238	303	300	1722	1666	2111	0	0
LCMT2	760.333	272	147	147	627	631	1805	1346	1666	202	0
ADAL	760.333	272	147	147	627	631	1805	1346	1666	202	0
SMARCC1	760.222	178	103	0	698	693	1615	1572	1618	365	0
CWC25	760.222	122	428	347	567	568	1356	1403	1789	262	0
CCDC88A	760.222	148	292	0	470	470	1704	1675	1965	118	0
PDE12	760.111	97	320	530	523	521	1731	1104	1787	228	0
DTD2	760.111	196	128	0	454	487	1747	1548	2020	261	0
MECR	759.889	144	95	128	451	450	1720	1741	1967	143	0
TM2D3	759.778	211	113	0	684	682	1463	1696	1768	221	0
IDH2	759.778	192	0	0	534	526	1717	1696	1910	263	0
EIF3CL	759.778	79	481	200	480	415	1509	1632	1883	159	0
EIF3C	759.778	79	481	200	480	415	1509	1632	1883	159	0
PHPT1	759.667	0	0	0	1287	1287	1344	1190	1455	274	0
UBN2	759.556	82	159	181	313	315	1872	1905	1736	273	0
ORC4	759.556	249	211	184	644	652	1445	1436	1764	251	0
MBD5	759.556	249	211	184	644	652	1445	1436	1764	251	0
DCP1B	759.556	115	0	0	580	581	1610	1595	2040	315	0
RIOX1	759.444	154	0	0	545	551	1849	1455	1975	306	0
ABT1	759.333	150	487	457	606	595	1428	1450	1494	167	0
TIMM13	759.222	118	192	174	600	602	1556	1579	1758	254	0
RAB3GAP1	759.222	131	0	294	563	556	1615	1526	2001	147	0
CCDC130	759.222	252	213	184	592	600	1643	1449	1900	0	0
TBC1D7-LOC100130357	759.111	144	299	159	414	414	1578	1672	1863	289	0
TBC1D7	759.111	144	299	159	414	414	1578	1672	1863	289	0
POLR2F	759	202	0	0	541	544	1638	1816	2090	0	0
C22orf23	759	202	0	0	541	544	1638	1816	2090	0	0
ITSN1	758.889	0	285	191	286	285	1916	1747	1975	145	0
CRYZL1	758.889	0	285	191	286	285	1916	1747	1975	145	0
XRCC6	758.667	158	186	166	736	736	1714	1347	1785	0	0
DESI1	758.667	158	186	166	736	736	1714	1347	1785	0	0
ADK	758.556	126	272	328	850	833	1350	1281	1621	166	0
ZNF25	758.444	0	147	207	606	602	1577	1585	1898	204	0
SPTAN1	758.444	173	279	0	955	954	1075	1341	1431	618	0
RND1	758.444	0	0	0	844	856	1347	1621	1903	255	0
TMEM259	758.111	137	0	960	644	645	1263	1443	1558	173	0
FAHD2A	758.111	196	99	0	804	800	1509	1528	1737	150	0
PPM1D	757.889	0	135	108	633	633	1718	1528	1709	357	0
KCTD13	757.667	245	70	0	634	635	1660	1588	1767	220	0
RAB9A	757.444	146	154	82	502	502	1634	1585	2074	138	0
MRPL54	757.444	0	134	164	908	906	1439	1343	1624	299	0
APBA3	757.444	0	134	164	908	906	1439	1343	1624	299	0
SEH1L	757.333	101	0	90	833	830	1688	1430	1662	182	0
UBA1	757.222	0	145	97	700	696	1446	1669	1932	130	0
GGPS1	757.222	272	144	167	1085	1081	1228	1207	1290	341	0
ARL1	757.222	125	372	749	463	463	1515	1341	1659	128	0
ARID4B	757.222	272	144	167	1085	1081	1228	1207	1290	341	0
ZFAND5	757	115	138	0	734	733	1420	1622	1733	318	0
WASF2	757	139	0	221	529	527	1623	1808	1798	168	0
NUTM1	757	172	0	176	481	489	1643	1670	2017	165	0
NOP10	757	172	0	176	481	489	1643	1670	2017	165	0
GGA2	757	0	0	0	684	689	1563	1667	1980	230	0
UTP11	756.667	297	254	206	389	393	1661	1640	1749	221	0
EFHC1	756.556	159	137	0	444	439	1675	1718	2004	233	0
NSRP1	756.444	147	164	281	848	853	1133	1488	1687	207	0
MARCHF6	756.444	256	221	118	569	571	1626	1412	1654	381	0
TRRAP	756.333	0	255	105	808	807	1353	1568	1697	214	0
SARAF	756.333	173	107	123	673	673	1543	1380	1832	303	0
RPS8	756.333	111	274	108	590	583	1673	1536	1585	347	0
STARD7	756.222	171	158	0	735	733	1642	1520	1662	185	0
TAF9	756.111	124	290	155	821	823	1410	1409	1620	153	0
RAD17	756.111	124	290	155	821	823	1410	1409	1620	153	0
POLK	756.111	79	478	382	515	515	1331	1647	1737	121	0
CERT1	756.111	79	478	382	515	515	1331	1647	1737	121	0
AK6	756.111	124	290	155	821	823	1410	1409	1620	153	0
RPL36AL	756	150	0	0	484	485	1969	1500	1989	227	0
MGAT2	756	150	0	0	484	485	1969	1500	1989	227	0
TAB1	755.889	77	205	0	607	611	1580	1594	1942	187	0
LSM8	755.778	114	195	104	442	443	1910	1532	1771	291	0
EIF2AK1	755.667	0	0	0	832	825	1393	1638	1791	322	0
DNAJC24	755.667	77	191	99	423	422	1713	1612	2151	113	0
DCDC1	755.667	77	191	99	423	422	1713	1612	2151	113	0
EEF1AKMT2	755.556	136	109	0	742	739	1575	1507	1779	213	0
BRK1	755.444	236	102	0	650	650	1617	1562	1769	213	0
MBTPS2	755.111	0	558	379	522	511	1365	1374	1730	357	0
IQCH	755.111	131	449	117	378	377	1598	1583	1891	272	0
IPO13	755.111	356	392	319	231	228	1814	1585	1871	0	0
AAGAB	755.111	131	449	117	378	377	1598	1583	1891	272	0
CRLS1	755	110	89	0	869	869	1381	1445	1573	459	0
RTRAF	754.778	0	106	0	905	907	1473	1300	1912	190	0
LMLN	754.778	0	146	116	718	712	1694	1368	1706	333	0
TBC1D15	754.556	0	392	291	550	551	1556	1434	1863	154	0
CLIC4	754.556	166	176	110	500	500	1573	1794	1972	0	0
RAB11B	754.444	0	94	199	774	772	1261	1558	1830	302	0
CCNA2	754.444	115	115	0	885	888	1668	1258	1732	129	0
CLK4	754.333	288	94	115	399	401	1664	1792	1950	86	0
VPS8	754.222	100	167	118	426	426	1614	1813	2124	0	0
PAXIP1	754.111	125	272	83	453	456	1776	1601	1703	318	0
TVP23C	753.889	140	109	0	1016	1052	1401	1205	1599	263	0
SDF4	753.778	112	0	0	430	430	1759	1789	1833	431	0
PRIM1	753.778	0	187	130	591	599	1810	1311	2002	154	0
B3GALT6	753.778	112	0	0	430	430	1759	1789	1833	431	0
NIPBL	753.667	263	962	251	232	232	1592	1584	1478	189	0
UBE3A	753.556	0	133	0	835	833	1673	1426	1713	169	0
ZBTB8OS	753.444	141	331	194	596	592	1650	1453	1606	218	0
UTP20	753.444	180	158	399	653	649	1465	1245	1842	190	0
RBBP4	753.444	141	331	194	596	592	1650	1453	1606	218	0
PTPDC1	753.111	341	0	0	555	549	1604	1697	1832	200	0
MAT2B	753.111	114	88	0	672	665	1548	1636	1875	180	0
TRAPPC3	753	183	154	302	408	406	1683	1682	1815	144	0
PPP1R15A	752.667	139	0	78	883	887	1420	1457	1550	360	0
ACOT7	752.667	0	0	0	611	612	1597	1865	1780	309	0
PRMT2	752.444	115	123	0	387	387	1791	1960	1861	148	0
FEM1B	752.444	145	315	156	566	564	1619	1539	1608	260	0
MFSD5	752.333	196	138	77	719	727	1474	1348	1770	322	0
DDX1	752.333	0	93	116	820	822	1402	1496	1661	361	0
PARPBP	752.111	0	111	189	736	746	1495	1564	1781	147	0
NUP37	752.111	0	111	189	736	746	1495	1564	1781	147	0
C9orf16	751.889	0	0	0	749	746	1725	1787	1567	193	0
VPS25	751.667	141	175	180	844	858	1381	1243	1791	152	0
SNAP47	751.667	205	93	118	370	370	1710	1879	1876	144	0
JMJD4	751.667	205	93	118	370	370	1710	1879	1876	144	0
HPS1	751.222	0	161	284	736	731	1510	1288	1897	154	0
TCAIM	751	191	198	89	754	756	1544	1320	1594	313	0
RPS2	751	144	97	174	768	766	1396	1517	1481	416	0
PLEKHB2	750.889	82	286	140	634	631	1501	1649	1835	0	0
CPPED1	750.889	139	669	569	340	333	1413	1295	1638	362	0
FH	750.778	189	308	0	225	221	1892	1736	2027	159	0
HES6	750.556	0	0	0	805	805	1563	1403	1856	323	0
CD320	750.556	140	231	128	532	532	1748	1358	1987	99	0
ZFYVE27	750.444	132	88	88	578	573	1491	1811	1993	0	0
UBAP1	750.444	131	0	255	863	855	1394	1297	1699	260	0
EIF3A	750.333	229	170	148	765	773	1377	1426	1552	313	0
TOR1AIP1	750.222	150	155	150	965	964	1311	1435	1349	273	0
USP47	750.111	267	345	180	468	467	1575	1542	1612	295	0
UTP6	750	202	0	178	528	524	1564	1619	1992	143	0
CLPTM1L	750	0	624	332	286	287	1640	1767	1814	0	0
VPS39	749.889	0	242	0	427	427	1700	1883	2070	0	0
RTF1	749.889	242	156	150	825	830	1304	1502	1575	165	0
MIER1	749.889	111	336	301	908	905	1301	1089	1440	358	0
ZNF212	749.778	0	0	0	512	508	1626	1980	1973	149	0
RIDA	749.778	276	169	121	551	540	1631	1492	1832	136	0
POP1	749.778	276	169	121	551	540	1631	1492	1832	136	0
TRPM7	749.444	172	231	264	583	578	1530	1538	1631	218	0
UBN1	749.333	123	131	0	738	742	1604	1597	1695	114	0
STAU1	749.333	320	0	223	462	470	1614	1593	1932	130	0
RPL23	749.333	144	147	219	546	541	1496	1503	1812	336	0
NUP54	749.333	0	281	139	809	809	1469	1355	1578	304	0
LPCAT4	749.333	115	0	0	620	616	1733	1516	1908	236	0
FAM207A	749.222	125	122	129	495	499	1569	1946	1858	0	0
ARRDC1	749.222	166	0	0	400	407	1844	1811	2115	0	0
SP2	749.111	107	298	0	1095	1092	1092	1198	1473	387	0
COQ8A	749.111	89	128	102	688	691	1560	1503	1654	327	0
ATG5	749	0	136	0	867	861	1380	1493	1808	196	0
CDKN3	748.778	121	0	0	755	761	1578	1356	1959	209	0
ZNFX1	748.444	342	216	354	636	635	1329	1448	1470	306	0
TPGS1	748.444	0	145	257	200	201	1642	1801	1825	665	0
PRKCI	748.444	0	276	409	705	676	1120	1702	1744	104	0
BCLAF1	748.444	113	0	162	842	827	1509	1537	1515	231	0
BAG6	748.333	0	210	180	772	779	1608	1570	1519	97	0
TUBA1C	748.111	381	168	211	603	596	1524	1623	1627	0	0
PPA2	748.111	0	97	0	802	801	1562	1491	1763	217	0
UBE2K	748	144	103	0	639	645	1661	1645	1748	147	0
BRAP	747.889	145	220	361	408	415	1595	1633	1772	182	0
ACAD10	747.889	145	220	361	408	415	1595	1633	1772	182	0
DMAP1	747.667	130	423	384	712	714	1236	1440	1690	0	0
ZNF484	747.556	121	275	133	160	158	1522	1288	1935	1136	0
SPTY2D1	747.556	0	0	0	870	878	1475	1593	1778	134	0
VPS4A	747.444	0	0	0	586	582	1749	1713	1936	161	0
CBX2	747.444	169	0	0	838	837	1471	1471	1788	153	0
SMU1	747.333	80	168	194	644	640	1512	1404	1801	283	0
TRIM68	747.111	0	193	0	632	632	1627	1462	1935	243	0
RPL3	747	0	262	135	582	581	1503	1643	1648	369	0
UFSP1	746.889	152	325	187	654	652	1475	1519	1608	150	0
PDIA3	746.889	0	106	0	666	676	1533	1629	1689	423	0
MSRB2	746.889	0	106	0	832	837	1204	1702	1805	236	0
MAP2K4	746.889	0	228	0	792	802	1274	1443	1754	429	0
HEXA	746.778	94	370	285	675	674	1435	1307	1734	147	0
BLOC1S2	746.778	185	81	0	732	737	1641	1441	1813	91	0
PIGC	746.667	152	298	0	483	483	1451	1676	1950	227	0
MED9	746.667	0	121	89	592	586	1553	1682	2097	0	0
THAP6	746.444	198	82	0	639	636	1507	1583	1788	285	0
TRAPPC12	746.333	0	138	0	827	833	1560	1564	1509	286	0
EHMT1	746.333	221	298	354	362	367	1444	1684	1796	191	0
ANKRD17	746.333	165	0	0	1022	1033	1396	1374	1507	220	0
CAPN7	746.222	207	290	0	562	558	1661	1615	1732	91	0
MRPL3	746	0	306	126	725	723	1432	1398	1839	165	0
IMMP1L	746	0	156	227	367	367	1787	1665	1986	159	0
ELP4	746	0	156	227	367	367	1787	1665	1986	159	0
CUL7	746	97	0	0	526	524	1717	1793	1925	132	0
TBC1D13	745.778	154	135	64	480	496	1609	1768	2006	0	0
RAB7A	745.778	0	147	133	770	768	1347	1272	1696	579	0
DHDDS	745.778	152	264	0	277	275	1623	1927	2061	133	0
NDUFAB1	745.667	88	154	128	379	374	1701	1742	1960	185	0
TMEM223	745.333	159	0	0	1076	1074	1415	1404	1481	99	0
NBPF1	745.222	270	176	0	319	323	1835	1897	1689	198	0
WDFY1	745.111	0	268	0	656	658	1427	1549	1961	187	0
SND1	745	173	139	0	464	460	1768	1735	1751	215	0
NDUFV3	745	134	174	118	469	465	1748	1734	1695	168	0
FOXJ3	745	136	134	192	701	702	1464	1518	1614	244	0
DDX56	744.889	149	167	103	588	584	1536	1636	1743	198	0
ERCC1	744.778	156	101	97	659	655	1598	1334	1622	481	0
COQ9	744.778	0	121	109	631	630	1736	1471	1812	193	0
CIAPIN1	744.778	0	121	109	631	630	1736	1471	1812	193	0
ZNF22	744.667	0	0	0	855	851	1353	1691	1739	213	0
RWDD2A	744.667	87	141	0	426	425	1697	1861	1978	87	0
PGM3	744.667	87	141	0	426	425	1697	1861	1978	87	0
ALG10	744.667	0	366	412	371	402	1633	1497	2021	0	0
SPTSSA	744.444	152	0	0	775	782	1527	1428	1851	185	0
MKNK1	744.333	238	131	0	0	0	1872	2135	2185	138	0
HARS2	744.333	181	165	139	423	417	1782	1543	1820	229	0
HARS1	744.333	181	165	139	423	417	1782	1543	1820	229	0
MED15	744.222	134	319	183	398	386	1789	1765	1494	230	0
RABGGTA	744.111	0	0	0	1264	1272	1162	1120	1590	289	0
PYCR2	744	168	171	126	657	657	1606	1461	1637	213	0
BRAF	744	94	93	323	593	595	1589	1502	1584	323	0
NUP58	743.778	0	148	80	734	737	1642	1245	1853	255	0
[truncated: 10,441 more rows]
