# Supplementary material for: A Proteome-Wide Effect of PHF8 Knockdown on Cortical Neurons Shows Downregulation of Parkinson’s Disease-Associated Protein Alpha-Synuclein and Its Interactors
Source: Biomedicines. 2023 Feb 8;11(2):486. doi: 10.3390/biomedicines11020486 (PMC9953648; doi:10.3390/biomedicines11020486)
Supplement: Supplementary file 1 [file biomedicines-11-00486-s001.zip › biomedicines-2185327-supplementary/Supplementary Table S3 - DAVID FINAL.xlsx]

## Sheet: Background List
GO TERM	Gene Ontology Biological Process	%	PValue	Genes	List Total	Pop Hits	Pop Total	Fold Enrichment	Bonferroni	Benjamini	FDR
GO:0006886	intracellular protein transport	4.13257	7.8073e-25	RAB3C, VPS29, RAB3A, TOMM22, RPH3A, RIMS1, TOM1, VPS35, VPS39, TBC1D10B, WLS, NSF, VPS18, VPS33A, STX8, STX7, VPS33B, AP1B1, TOM1L2, RAB31, PPA1, ERP29, STX1A, COPB2, RAB5B, COPA, TBC1D9B, TMED10, RAB5C, SAR1A, ARL6, COPB1, VPS26A, VPS26B, KLC1, SCFD1, SNX1, SNX2, PSAP, TBC1D13, VTI1A, RAB6B, AP1M1, VTI1B, SEC31A, VPS16, EXOC6B, TIMM44, EHD1, CDK5, RAB5A, ARF4, CLTC, CLTB, CLTA, AP2A1, AP2A2, TUB…	2324	282	19234	2.96419	4.93031e-21	4.93031e-21	4.7445e-21
GO:0006457	protein folding	2.53682	1.04051e-22	HSP90AB1, CCDC47, NUDCD3, PDIA3, CCT3, CCT2, HSP90AA1, NUDC, VBP1, AHSA1, PDIA6, CLPX, PDIA4, DNAJC7, CDC37, DNAJB11, CANX, TCP1, ERP29, FKBP8, PFDN1, PFDN2, PFDN4, PPIB, PPIA, PFDN5, PPID, PFDN6, HSPA4L, ARL2, HSPA13, HSP90B1, HSPD1, STIP1, DNAJB1, HSPH1, DNAJB6, GRPEL1, CCT8, CCT7, UGGT1, CCT5, CCT4, RANBP2, HSPA9, TRAP1, PPIL1, HSPA5, HSPA4, TBCD, TBCC, TBCA, HSPE1, DNAJA1, CCT6A, PDCL3, ERP44…	2324	131	19234	3.917	6.57085e-19	3.28542e-19	3.1616e-19
GO:0015031	protein transport	4.13257	8.29703e-22	VPS29, PGAP1, ITSN1, GOLGA2, SCAMP5, GRIP1, TOM1, ARL6IP5, VPS35, CCDC93, RAB2A, NSF, CADPS2, ATG3, NUP210, COG6, VPS33A, COG4, VPS33B, COG1, ACTN4, SCAMP1, HDHD2, SCAMP3, NUP93, TOM1L2, NUP98, STAM2, ARL8A, PPID, ENY2, TSG101, ARL3, LIN7A, SNX4, SCFD1, KIF3A, STXBP5, SNX7, ATG7, RAB4A, RAB4B, NUP155, VTA1, SYNRG, SNF8, SNAP91, ARHGAP33, EHD3, NASP, CHMP2B, PPT1, CORO7, CCDC22, COPE, ARF4, GDI1, …	2324	306	19234	2.7317	5.23958e-18	1.74653e-18	1.6807e-18
GO:0007420	brain development	4.50082	4.40547e-18	RPL4, ITSN1, ROGDI, CTNND1, UBE2L3, RPH3A, CDH2, HERC1, KIF5B, DPYSL2, STMN1, KIF21B, RGS7, SLC6A17, MAP1S, SLC6A11, ACSL3, HDHD2, EML1, TMX2, HPRT1, ATP6V0D1, RTN3, DNMT1, NDRG4, CTTNBP2, ARL6, FOXG1, AK4, RTN4, ACAT2, ACAT1, BAG6, ABR, IGSF21, PCSK1N, MYH10, CADM1, CADM2, TMEM132A, DCLK1, DIAPH1, SYNJ1, DMXL2, CNTN1, NF1, HNRNPD, PPT1, PLXNB2, GABRB3, ROBO2, ARF4, WDR47, MAST1, MECP2, PPP3CA, P…	2324	388	19234	2.34636	2.78205e-14	6.95513e-15	6.693e-15
GO:0007409	axonogenesis	2.12766	6.73552e-18	TOP2B, SNAP25, GSK3B, APP, CNTNAP1, RAB3A, ATP8A2, DOCK7, PITPNA, GOLGA2, UCHL1, SYNGAP1, STMN1, FLOT1, NEFL, DST, MAP1S, APLP2, LMTK2, ANK3, AFG3L2, MAP1B, MAP1A, MAPT, BRSK1, SPTBN4, NUMBL, CNP, ATL1, NOLC1, KALRN, SPAST, PTPRZ1, MAP2, SLIT1, TRIM46, CTNNA2, PIP5K1C, SLIT2, PAK3, MYH10, NTNG2, PTPN11, CCK, PTK2, SNAP91, DCLK1, RAB10, APC, CDK5, STK25, TBCE	2324	116	19234	3.71004	4.25348e-14	8.50696e-15	8.18635e-15
GO:0006888	ER to Golgi vesicle-mediated transport	2.00491	6.11617e-16	PGAP1, MIA3, GOLGA2, NRBP2, TFG, TRAPPC12, TRAPPC11, TMED7, SEC13, TMED9, NRBP1, VAMP7, TRAPPC6B, PREB, SEC22B, ERGIC3, COPB2, COPA, TMED10, PEF1, COPB1, CUL3, USO1, HTT, LMAN1, SCFD1, SPAST, LMAN2, VTI1A, YKT6, VTI1B, SEC31A, BCAP31, SEC24B, SEC24A, TRAPPC1, SEC16A, TRAPPC4, TRAPPC5, TRAPPC8, ARCN1, VAPA, VAPB, COPG2, HYOU1, P4HB, COPG1, SEC24C, COPE	2324	114	19234	3.55733	4.20664e-12	6.43727e-13	6.19466e-13
GO:0016192	vesicle-mediated transport	2.78232	3.33523e-15	ARF4, GDI1, GDI2, CLTC, CLTA, KIF5A, CHMP1A, AP3S2, KIF1B, KIF1A, AP3S1, VPS39, RAB2A, NSF, RAB2B, CAMLG, VPS33A, STX8, STX7, VPS33B, AP1B1, MAPK8IP3, AP3B2, ARFGAP1, MAPK8IP1, RABEP1, VAMP7, PPA1, SEC22B, ARF5, VAMP2, STX1A, NAPA, STX12, RTN3, COPB2, COPA, SAR1A, ARL6, VPS4A, HSPA14, NAPG, AP3M2, AP3M1, SCFD1, GGA3, KIF3B, STX6, VTI1A, AP1M1, SPTBN2, VTI1B, SYT5, RAB4A, RAB4B, GSN, RAB39A, MYO5A…	2324	203	19234	2.77234	2.10332e-11	3.00885e-12	2.89546e-12
GO:0050808	synapse organization	1.59574	2.46121e-14	APP, NLGN2, PTPRS, CTNND2, PPP1R9A, SLC6A1, ROBO1, SLC8A2, GRM5, PCLO, TUBA1A, NPTN, NEFL, FLNA, APBB1, ERC2, BSN, SNCB, PPFIA3, SPTBN2, SNCA, PPFIA2, PRRT1, IQSEC3, MYO5A, ATP2B2, TSC1, ANK3, L1CAM, SYN1, CNKSR2, NFASC, SLC9A6, NBEA, CTNNB1, MAPT, SHANK3, INA, SHANK2	2324	83	19234	3.88884	1.55645e-10	1.94282e-11	1.8696e-11
GO:0031175	neuron projection development	2.53682	7.92179e-14	ITGB1, GSK3B, APP, WDR47, CNTNAP1, ATP8A2, DOCK7, RASGRF1, STMN2, STMN3, PPP1R9A, FRY, PPP1R9B, MECP2, ATCAY, CAPZB, HERC1, CHL1, STMN1, PHGDH, SH3GL2, NDEL1, PSD, PRMT1, UBE4B, MAPK8IP3, MAP1B, TBC1D24, RAPGEF2, MAPT, NPTXR, GPM6A, CAMSAP1, CAMSAP2, MAPK8, SNX1, MAP2, PTK2B, NCAM1, NCDN, MAP4, WASF1, ATG7, MYH10, ARFGEF1, LGI1, LINGO1, NEGR1, L1CAM, MANF, CAMSAP3, EHD1, GNAO1, DIAPH1, APC, VAPA,…	2324	186	19234	2.75875	5.0059e-10	5.55845e-11	5.34897e-11
GO:0010976	positive regulation of neuron projection development	2.45499	1.19803e-13	ITGB1, SCARB2, TENM3, ATP8A2, KDM1A, STMN2, AP2A1, PPP1R9A, CX3CL1, ARHGAP35, PTBP1, DPYSL3, NPTN, TRIM67, DCC, MAGI2, ACSL6, TSC2, PPP2R5D, ATP1B2, NME1, EEF1A1, LRRC7, RAPGEF1, UBE2V2, RAPGEF2, MAPT, EPHA3, DBN1, CAMK2B, NDRG4, LRP1, TWF2, TWF1, KATNB1, SNX3, PTPRZ1, PTK2B, ABL2, GPC2, APBB1, ARSB, MARK2, RANBP1, NTRK2, TMEM30A, HSPA5, NEGR1, KIDINS220, NTRK3, DAB2IP, BAIAP2, MTOR, EHD1, MARCKS…	2324	178	19234	2.78975	7.56493e-10	7.56558e-11	7.28045e-11
GO:0050804	modulation of synaptic transmission	2.00491	4.79255e-13	ITGB1, TRIO, PTPRS, NCAN, UBE3A, PPP1R9A, PPP1R9B, AKAP12, GRM3, ARHGAP44, PPP3CA, GRM5, SYNGAP1, CAMKV, CDH2, CFL1, NPTN, VPS35, PRKACA, DLGAP3, GRID1, DNM1, TUBB2B, PFN1, SHANK3, CNTNAP4, SHANK1, PAFAH1B1, PFN2, NLGN2, CACNA1B, AKAP7, RTN4, ABR, MAPK8, PRKAR2B, PRKAR2A, NCAM1, PLCG1, MAPK3, NTNG2, PCDH8, BAIAP2, L1CAM, PTPRD, HNRNPK, WNK1, CHMP2B, CSPG5	2324	132	19234	3.07224	3.02667e-09	2.75136e-10	2.64767e-10
GO:0000226	microtubule cytoskeleton organization	2.04583	5.66381e-13	WDR47, DOCK7, TUBB5, TUBA1A, AP1G1, NEFL, NEFM, NDEL1, DST, MAP1S, EML1, EML2, DYNC1LI1, TUBB2B, DYNC1LI2, KIF2A, KATNAL1, MAP1B, MAP7D1, MAP1A, MAP7D2, SIK3, MAPT, GAPDH, PAFAH1B1, TXNDC9, CNP, CRMP1, CAMSAP1, CAMSAP2, MAP2, TRIM46, MAP6, MAP4, MARK4, MARK3, MARK2, CLASP1, MARK1, CLASP2, TBCD, DCLK2, CDC42BPA, TUBB4A, PTK2, CAMSAP3, ATAT1, TAOK1, TBCE, TACC2	2324	137	19234	3.02053	3.57704e-09	2.98058e-10	2.86825e-10
GO:0050821	protein stabilization	2.49591	1.04598e-12	NCKAP1, HIP1, HSP90AB1, CTNND1, PARK7, CLU, PHB2, LAMP1, LAMP2, FLOT1, FLOT2, GOLGA7, CCT3, CCT2, USP7, HSP90AA1, CAMLG, TSC1, ANK2, ATP1B2, ATP1B1, MAPK8IP3, GTPBP4, HCFC1, CDC37, PEX6, TCP1, PFN1, PPIB, GAPDH, PFN2, STX12, RPL11, MTMR9, PIK3R1, RTN4, HSPD1, BAG6, RAB21, BAG5, NCLN, BAG2, FLNA, CCT8, CCT7, CCT5, CCT4, NPM1, WFS1, USP9X, SEC16A, HIP1R, CCT6A, PDCL3, PRKRA, GNAQ, DNAJA3, AAK1, CAL…	2324	191	19234	2.6432	6.60512e-09	5.08104e-10	4.88954e-10
GO:1990090	cellular response to nerve growth factor stimulus	1.30933	4.19799e-12	APP, DYNC1I2, DNMT1, CSTF2, STMN2, CBL, RPL9, SNX27, KIF5A, AKT1, KIF1B, NTRK2, DYNC1H1, HSPA5, PARP1, KIDINS220, NTRK3, MAGI2, CSNK1E, L1CAM, EEF1A1, EHD1, DYNC1LI1, DYNC1LI2, ARPC2, APC, ARPC3, RAPGEF1, NF1, RAPGEF2, CRK, RAPGEF4	2324	67	19234	3.95283	2.65102e-08	1.89359e-09	1.82223e-09
GO:0050790	regulation of catalytic activity	4.25532	6.06015e-12	TRIO, ITSN1, PPP2R2A, ARHGAP39, EEF1B2, RABGEF1, PSMD6, PPP2R1A, PPME1, ARHGDIA, PSMD2, PSMD3, PSMD1, RCC1, SIRPA, AGFG1, RALBP1, CSNK2A1, PRKCE, WRNIP1, ACAP3, RALGAPB, PRKAR1A, MADD, TBC1D24, PLAA, PREB, NGEF, AGAP2, MTMR9, KALRN, RIC8A, ARHGAP21, PRKAR2B, STXBP5, SRGAP1, EIF2B5, EIF2B3, EIF2B2, IQSEC3, TBCD, ARHGAP26, ARHGAP23, ARHGAP33, ARHGAP32, GPSM1, NRP1, DOCK3, GDI1, DOCK9, RASGRF1, GDI2…	2324	433	19234	1.98783	3.82699e-08	2.55132e-09	2.45517e-09
GO:0006099	tricarboxylic acid cycle	0.859247	9.07258e-12	FH, MDH1, MDH2, IDH3G, IDH1, IDH2, DLST, OGDHL, PDHB, SDHA, SDHB, CS, SUCLA2, OGDH, IDH3B, SUCLG2, SUCLG1, ACO1, ACO2, DLAT, IDH3A	2324	31	19234	5.60649	5.72937e-08	3.58083e-09	3.44588e-09
GO:0048488	synaptic vesicle endocytosis	1.10475	7.35725e-11	NLGN2, CTBP1, CLTC, ITSN1, AP1G1, DNM1L, SNCB, SH3GL2, PACSIN1, SNCA, SYT5, SYP, AP2B1, DNM1, SNAP91, DNM2, DNM3, DIAPH1, CDK5, SYNJ1, BIN1, CANX, TBC1D24, AMPH, RAB5A, VAMP2, STX1A	2324	54	19234	4.13812	4.6461e-07	2.733e-08	2.63e-08
GO:0007005	mitochondrion organization	1.59574	2.04693e-10	STOML2, CNTNAP1, RAB3A, MTFP1, GBA, HTRA2, HTT, SPG7, PARK7, PHB2, HSD17B10, PRDX3, HMGCL, RHOT2, RHOT1, MSTO1, OPA1, LONP1, MFN2, DNM1L, ATG7, SH3GLB1, CLUH, AGTPBP1, CXADR, MTX1, PARP1, MTX2, VPS13C, LIG3, BCS1L, SOD2, PUM2, ARMCX3, AFG3L2, MARCKS, CDK5, DNAJA3, YME1L1	2324	106	19234	3.04503	1.29263e-06	6.80333e-08	6.54693e-08
GO:0032981	mitochondrial respiratory chain complex I assembly	1.18658	2.34126e-10	NDUFB9, NDUFB8, MT-ND5, NDUFB7, NDUFB10, NDUFB6, NDUFA11, NDUFA12, NDUFB11, NDUFB5, NDUFA10, AIFM1, NDUFA9, NDUFA6, NDUFA5, NDUFA2, ACAD9, TIMM21, BCS1L, NDUFS8, NDUFS7, NDUFAF7, NDUFS4, NDUFS3, TMEM126A, NDUFAF3, NDUFS2, NDUFS1, NDUFAF1	2324	64	19234	3.75017	1.4785e-06	7.39253e-08	7.11392e-08
GO:0016310	phosphorylation	2.08674	6.62988e-10	PANK4, DGKG, GSK3B, PRKCSH, ADK, AKAP12, NADK2, NCK2, PIP4K2A, AKT1, PIP4K2B, VPS39, PDK1, PRKCG, SPHK2, MAGI2, MAPK8IP3, DGKZ, CNKSR2, ITPKA, CMPK1, PICK1, DGKI, PI4K2A, PRPS2, PDXK, MVK, SRC, TGFBRAP1, TWF2, AK3, AK4, AKAP5, PAK1, PRKAR2B, PGK1, PIP5K1C, CKB, PAK2, MAPK3, CHKB, GK, AGK, KIDINS220, MTOR, CDK5, TAOK1, TOLLIP, ETNK1, PI4KA, ALDH18A1	2324	168	19234	2.51243	4.18676e-06	1.9937e-07	1.91856e-07
GO:0007269	neurotransmitter secretion	0.859247	2.81163e-09	BRSK1, SNAP25, PTPRN2, UNC13A, CLTB, CACNA1B, NRXN3, NRXN2, LIN7A, AP2B1, SYN3, SYN2, SYN1, SNAP91, AP3M2, RIMS1, PPT1, NF1, DGKI, PPFIA3, SNCA	2324	39	19234	4.45644	1.77553e-05	8.07065e-07	7.76648e-07
GO:0021987	cerebral cortex development	1.63666	3.14879e-09	GRIA2, WDR47, PTPRS, LRP1, KDM1A, FOXG1, SLC2A1, ATP1A3, SLC2A3, CRKL, PPP1R9B, MECP2, GRIP1, TUBA1A, ATIC, CDH2, KIF5A, NEFL, FLNA, NEFM, ATG7, NTRK2, CSNK2A1, DCC, CSNK2A2, CASK, TSC1, TRAPPC9, XAB2, TUBB2B, DLG1, HNRNPK, CDK5, NF1, TACC2, PLCB1, SCN2A, GART, CRK, PAFAH1B1	2324	120	19234	2.75875	1.98844e-05	8.64548e-07	8.31965e-07
GO:0007030	Golgi organization	1.55483	3.62505e-09	TMED10, ATL2, CLTC, USO1, HTT, GOLGA2, VCPIP1, ARHGAP21, LMAN1, BAG5, VPS51, LMAN2, TRAPPC12, MYO18A, TRAPPC11, TMED7, RAB6B, CLASP1, CLASP2, RAB2A, ARFGEF1, RAB2B, TMED9, COG6, SEC16A, COG4, GBF1, SURF4, HUWE1, COG1, TRAPPC8, GAK, NSFL1C, NPLOC4, GORASP2, CORO7, ARHGEF7, PI4K2A	2324	111	19234	2.83331	2.28919e-05	9.53841e-07	9.17893e-07
GO:0072659	protein localization to plasma membrane	2.00491	5.14244e-09	DPP10, RAB3B, RAB3C, RAB3A, CD81, CDH2, SCP2, BSG, PALM, FLOT1, ARL6IP5, FLOT2, RAC1, SEC13, ANXA2, ACTN2, CASK, ANK2, ANK3, ATP1B1, GAK, CACNB3, PACS1, MYADM, RAPGEF2, EXOC5, EZR, SPTBN4, SEC23A, ROCK2, DPP6, HECTD1, EPB41L3, FLNA, SCN3B, SPTBN1, PACSIN1, CLASP2, JUP, SEC16A, TPBG, MYO5A, EFR3B, RAB10, EHD1, DLG1, NFASC, EHD3, RAB12	2324	167	19234	2.42836	3.2474e-05	1.29898e-06	1.25002e-06
GO:0061077	chaperone-mediated protein folding	0.818331	6.82056e-09	CCT3, CCT2, FKBP2, SGTA, CLU, PDIA4, FKBP1A, CCT6A, DNAJB2, PDCL3, DNAJB6, TCP1, CCT8, FKBP4, PPIB, CCT7, PPID, CCT5, FKBP5, CCT4	2324	37	19234	4.47365	4.30709e-05	1.59525e-06	1.53513e-06
GO:0007612	learning	1.18658	8.56373e-09	GABRB3, ARF4, APP, GMFB, ATP8A1, UBA6, CTNND2, NRXN3, HTT, COMT, SLC6A1, PPP1R9B, SLC8A2, MECP2, GRM5, PRKAR2B, PAK6, ABL2, NTRK2, SLC12A5, SORCS3, SYNJ1, SYT11, VDAC3, VDAC1, AMPH, PLCB1, SHANK3, SHANK2	2324	73	19234	3.28782	5.40785e-05	1.93143e-06	1.85864e-06
GO:0021766	hippocampus development	1.51391	2.92413e-08	GSK3B, HDAC2, PTPRS, UBA6, PEBP1, AKAP5, CRKL, PPP1R9B, MECP2, TUBA1A, PTPRZ1, KIF5B, CASP3, CFL1, KIF5A, NEFL, NEFM, EIF2B5, EPHA5, EIF2B4, EIF2B3, EIF2B2, SLC32A1, USP9X, ATP2B4, DCLK2, TSC1, NME1, HNRNPK, NR4A3, CDK5, ATG16L1, UQCRQ, OGDH, DCX, CRK, PAFAH1B1	2324	114	19234	2.68615	0.000184642	6.36754e-06	6.12756e-06
GO:0032456	endocytic recycling	1.06383	3.4703e-08	STX12, VPS29, SNX12, VPS26A, PTPN23, SNX30, SNX3, SNX4, GGA3, VPS51, SNX27, VPS53, VPS52, STX6, VTI1A, VPS35, SNX7, ANKRD50, CCDC93, VPS39, LMTK2, SNF8, EHD1, EHD3, SNX17, CCDC22	2324	64	19234	3.36223	0.000219125	7.30497e-06	7.02966e-06
GO:0030036	actin cytoskeleton organization	2.04583	4.41256e-08	WDR1, WASL, CAPZB, RAC1, SPTAN1, ARFGEF3, CAP1, ACTN2, ACTN1, ACTN4, ENAH, NISCH, DAAM1, RASA1, ITPKA, FSCN1, PFDN1, PFN1, CRK, PAFAH1B1, PFN2, ROCK2, AGAP2, CORO1A, EHBP1, CORO1B, CORO1C, SDCBP, ABR, DNAJB6, FLNA, ABL2, WASF1, MYH10, SPTBN1, SPTBN2, CAP2, GSN, DMTN, IQSEC1, IQSEC3, CDC42BPB, ARHGAP26, CDC42BPA, SSH2, DIAPH1, PDCL3, CAPZA1, CAPZA2, NF1	2324	183	19234	2.26127	0.000278614	8.7319e-06	8.40281e-06
GO:0043087	regulation of GTPase activity	1.26841	4.46873e-08	RABGAP1, ARHGAP1, STMN3, RASAL1, IQGAP2, ARHGAP44, SYNGAP1, CHN1, PLXNA2, PLXNA1, PLXNC1, SBF1, TBC1D10B, EPHA5, NTRK2, RALBP1, DAB2IP, OCRL, GAPVD1, ADAP1, MTOR, TRAPPC6B, NF1, RAB3GAP2, PLXNB2, CRK, NGEF, DGKI, EPHA3, RAB3GAP1, PAFAH1B1	2324	87	19234	2.94901	0.000282161	8.7319e-06	8.40281e-06
GO:0006887	exocytosis	1.43208	4.56299e-08	SNAP25, RAB3A, ITSN1, LIN7A, MIA3, SCAMP5, RPH3A, ARHGAP44, RIMS1, PAK1, SCRN1, STXBP5, PIP5K1C, MYH10, SNAP29, CADPS2, ARFGEF2, EXOC8, EXOC7, CADPS, EXOC6B, MICAL3, MYO5A, SCAMP1, SRCIN1, SYT7, VAMP7, CDK5, EXOC4, EXOC3, EXOC6, EXOC5, STX1A, EXOC2, EXOC1	2324	106	19234	2.73272	0.000288111	8.7319e-06	8.40281e-06
GO:0007416	synapse assembly	1.06383	4.99516e-08	GPM6A, NLGN2, CLSTN3, NRXN3, NRXN2, AKAP5, CRKL, ADD2, MECP2, PCLO, CDH2, VPS35, ERC2, BSN, SPTBN2, FARP1, DBNL, CADM1, DNM3, GNPAT, CDK5, MAP1B, MAPT, SHANK3, SDK2, SHANK2	2324	65	19234	3.3105	0.000315394	9.27777e-06	8.92811e-06
GO:0034976	response to endoplasmic reticulum stress	1.35025	5.3468e-08	UBA5, RASGRF1, ATP2A2, PIK3R1, SCAMP5, UFL1, OS9, FLOT1, DNM1L, HNRNPA1, BCAP31, PDIA3, EIF2B5, FIS1, PTPN1, HSPA5, WFS1, SEC16A, UBE4B, EEF2, EIF2S1, PDIA6, PDIA4, DNAJC3, ERP44, MARCKS, TMEM33, GORASP2, TMX1, ERP29, HYOU1, P4HB, TARDBP	2324	97	19234	2.81563	0.000337593	9.5598e-06	9.19951e-06
GO:0000398	mRNA splicing, via spliceosome	1.92308	5.44977e-08	SF3B2, SF3B3, SRSF1, DDX23, U2AF1, PRPF19, PRPF8, EFTUD2, SART3, SNRPD2, SNRPB2, HNRNPA1, SRSF10, SF3B1, BCAS2, SF3A3, SRRM2, RBM17, SF3A1, IK, AQR, PPIL1, HNRNPA3, RBM15, NONO, MAGOHB, SMU1, LSM8, XAB2, HNRNPM, SFPQ, PRPF6, DDX39A, DDX39B, PSPC1, NOVA2, HNRNPA2B1, SRSF2, SRSF3, SNRPA1, SRSF4, SRSF5, HNRNPC, SRSF6, SNRNP200, SNRPA, SF1	2324	168	19234	2.31538	0.000344094	9.5598e-06	9.19951e-06
GO:0043161	proteasome-mediated ubiquitin-dependent protein catabolic process	2.25041	8.1781e-08	GSK3A, UBE2D3, FAF2, PSMD8, TRIM9, PSMD6, PSMD4, PSMD2, TRIM2, TRIM3, PSMD1, AKT1, UBE4B, ARMC8, RAD23B, SIRT2, DDB1, PSMA5, PSMA3, PSMA4, PSMA1, PSMA2, HECW1, PLAA, USP14, PSMD12, PSMD14, CUL3, GBA, AGAP3, PSMA7, BAG6, DNAJB2, PSMB6, PSMB7, SH3BGRL, PSMB4, MTA1, PSMB5, HECTD1, PSMB2, PSMB3, PSMB1, PCBP2, PSMF1, CRBN, HUWE1, NSFL1C, NPLOC4, PSMC3, NEDD4, CTNNB1, TRIP12, STUB1, UBE2K	2324	214	19234	2.12707	0.000516313	1.35907e-05	1.30785e-05
GO:0048666	neuron development	1.18658	8.67476e-08	DGKG, GABRB3, NRP1, MTMR2, TENM2, TENM3, ATP8A2, CRMP1, HTRA2, HTT, PPP1R9A, MAPK8, DPYSL4, PTPRZ1, DPYSL3, KIF5A, NCAM1, GIT1, PACSIN1, EPHA5, MEF2C, GABRA5, ACSL6, THOC2, SOD2, SNAP91, SYN1, ATAT1, MAP1B	2324	80	19234	3.00014	0.000547661	1.40464e-05	1.35171e-05
GO:0048812	neuron projection morphogenesis	1.18658	1.57862e-07	GPM6A, BRSK1, NCKAP1, CNTNAP1, TRIO, CLU, ATXN2, PAK1, EPB41L3, SLIT1, NEFL, SLIT2, RAC1, SRGAP2, PACSIN1, MAP4K4, MAP2K1, DBNL, MAP1S, MINK1, DAB2IP, DCLK1, DNM2, SLC9A6, CDK5, CTTN, TAOK1, DBN1, GAS7	2324	82	19234	2.92697	0.000996399	2.31836e-05	2.23099e-05
GO:0061025	membrane fusion	0.818331	2.3458e-07	NAPA, STX12, CTBP1, USO1, STX7, VPS33B, HUWE1, DNM1, DNM2, DNM3, NSFL1C, OPA1, STX6, PICK1, ANXA7, DNM1L, SEC22B, YKT6, VAMP2, STX1A	2324	44	19234	3.76193	0.00148028	3.23848e-05	3.11643e-05
GO:0008380	RNA splicing	1.43208	3.26019e-07	TCERG1, FMR1, SRSF1, HNRNPU, CCAR2, PTBP1, ARVCF, KHSRP, C1QBP, DHX15, HNRNPA1, CTNNBL1, SRSF11, SRPK2, HNRNPA3, NCBP1, RBFOX3, PRMT1, FUS, NONO, LARP7, MAGOHB, PTBP2, SMU1, HNRNPK, DDX39B, HNRNPH1, THRAP3, HNRNPF, CARM1, ACIN1, LUC7L3, PABPC1, TARDBP, SUGP2	2324	114	19234	2.54095	0.00205669	4.38045e-05	4.21536e-05
GO:0007399	nervous system development	2.41408	3.39456e-07	PCSK2, GABRB3, GPSM1, NRP1, APP, GSK3A, FMR1, PPP1R9A, PTPRF, PPP1R9B, IRF2BPL, EDC4, GRIP1, DPYSL3, NDEL1, MEF2C, RBFOX3, MAP1S, VPS13A, NAV1, TSC1, ANK2, SDHA, OLFM1, IMPACT, GAP43, KIF2A, NAV3, MAP1B, RUFY3, PLAA, ARHGEF2, INA, NGEF, DBN1, CAMK2B, NUMBL, SLC1A2, KALRN, RTN4, EFNB1, SNX27, RAB23, SLIT1, SLIT2, SRGAP2, NDUFV2, SCN3B, MARK4, CAMK2G, NTRK3, SMARCA4, MYO1B, APC, SARM1, PPT1, CSPG5,…	2324	246	19234	1.98495	0.00214137	4.46596e-05	4.29765e-05
GO:0006397	mRNA processing	1.63666	5.01047e-07	KHDRBS1, TCERG1, KHDRBS3, RBM26, FMR1, CELF2, DDX1, HNRNPU, ADAR, PTBP1, ARVCF, KHSRP, C1QBP, HNRNPA1, PRKACA, CTNNBL1, SF3A3, RBM39, SF3A1, HNRNPA3, CPSF6, RBFOX3, NONO, LARP7, THOC2, PTBP2, SRRM1, HNRNPL, NUDT21, HNRNPK, HNRNPH1, THRAP3, PDE12, HNRNPF, CARM1, HNRNPA2B1, PABPC1, TARDBP, SNRNP200, SUGP2	2324	142	19234	2.33134	0.00315911	6.45737e-05	6.214e-05
GO:0007568	aging	3.06874	8.03637e-07	GSK3B, GSK3A, ATP8A2, TFRC, PEBP1, ABAT, PARK7, PPP1R9A, CLU, CX3CL1, PPP1R9B, SMPD3, POLB, PCMT1, PPP3CA, SCP2, OPA1, NAMPT, RNPEP, LONP1, AKT1, NOS1, EIF5A, GPX4, SLC32A1, ATP6AP1, PDE4D, DNMT3A, TSC2, PRKCA, CACYBP, EEF1A1, CAT, CANX, ALDOC, DLD, SLC25A4, DBN1, DNMT1, CNP, RPN2, LRP1, FOXG1, HSD17B4, HTRA2, GLRX, PIK3R1, TYMS, RELA, RTN4, ADH4, SRR, MAPK1, NCAM1, ASL, CTNNA2, ATG7, MAPK3, SNCA…	2324	349	19234	1.77856	0.00506212	9.75956e-05	9.39174e-05
GO:0006413	translational initiation	0.900164	1.3362e-06	EIF2B5, EIF5B, EIF2B4, EIF2B3, EIF2B2, MTIF2, EIF2S1, EIF5, EIF6, EIF3G, EIF3H, EIF3E, EIF2S3Y, EIF2B1, EIF3C, EIF4G3, EIF3D, EIF4E, EIF4G2, EIF3B, ABCF1, EIF4G1	2324	57	19234	3.19434	0.0084026	0.00015068	0.000145002
GO:0016358	dendrite development	0.900164	1.3362e-06	APP, NRP1, HDAC2, MAP1S, TRAPPC4, BAIAP2, CRKL, PPP1R9B, MECP2, TMEFF1, GRIP1, PAK1, SYNGAP1, MAP2, MAP1B, MAP1A, TBC1D24, FAT3, STRN, RAC1, PAK3, CRK	2324	57	19234	3.19434	0.0084026	0.00015068	0.000145002
GO:0007010	cytoskeleton organization	1.473	1.41953e-06	SPTBN4, CNTNAP1, MAST1, ADD3, CAMSAP1, ADD1, LMNB2, LMNB1, STRIP1, FGD4, PCLO, TUBB5, TUBA1A, CAPZB, DPYSL2, CFL1, PALM, SIRPA, SH3BGRL3, RAC1, BSN, PACSIN1, MARK1, SPTBN2, CAP2, DST, MICAL3, ANK2, ANK3, CDC42BPA, DIAPH1, TUBB2B, FMNL2, CSPG5, ELMO2, TLN2	2324	126	19234	2.36464	0.00892425	0.000157269	0.000151341
GO:0006635	fatty acid beta-oxidation	0.818331	1.72437e-06	ACADVL, ECHS1, ACAA2, ABCD3, ECI1, ECI2, ECH1, HSD17B4, ACAA1A, ACADSB, ALDH1L2, HSD17B10, ACAT2, ACAT1, HADHB, HADHA, FABP3, SCP2, AUH, HADH	2324	49	19234	3.37806	0.0108304	0.000184566	0.00017761
GO:0008333	endosome to lysosome transport	0.900164	2.55743e-06	VPS18, TSG101, STX8, VPS33A, STX7, TGFBRAP1, RHOB, VAMP7, SNX27, SNX16, BIN1, RAB12, CHMP1A, CHMP2B, CHMP4B, VIPAS39, CHMP6, CHMP7, VPS39, SCYL2, CHMP5, VPS16	2324	59	19234	3.08606	0.0160205	0.000252347	0.000242836
GO:0045727	positive regulation of translation	1.18658	4.48134e-06	POLDIP3, FMR1, RPLP1, FXR1, PTBP1, OTUD6B, PTK2B, MAPK1, MAPK3, ABCF1, EIF2B5, NPM1, YTHDF3, CIRBP, RPS3A, LARP4B, EEF2, MTOR, HNRNPL, EIF6, DDX39B, HNRNPD, PLXNB2, EIF3E, VIM, EIF3C, EIF4G3, EIF3D, EIF4G2	2324	95	19234	2.52643	0.027903	0.000404281	0.000389044
GO:0009410	response to xenobiotic stimulus	4.09165	7.84775e-06	NDUFA10, PEBP1, ABAT, PARK7, ENO2, COMT, SLC8A1, DPYSL2, HADH, PRKCB, ACSL1, SLC6A11, GNPAT, POR, MAP1B, ACOT2, UQCRC2, DNMT1, FECH, RPN2, AK1, SLC1A2, GMPS, LPL, AK4, PIK3R1, ACACA, LDHA, ASL, MAP2K6, FDPS, EEF2, COQ7, PTK2, GNAO1, HNRNPD, CALR, PAM, GABRB3, ITGB1, GSK3B, PCSK1, ABCD3, HSP90AB1, AACS, LMNB1, PPP1R9B, XPO1, CASP3, UQCRFS1, USP47, ARG2, HSP90AA1, ANXA1, HMGCS1, DNMT3A, SORD, OXSR1…	2324	534	19234	1.54986	0.0483507	0.000635366	0.00061142
GO:0008344	adult locomotory behavior	0.981997	9.27233e-06	APP, CSTB, WDR47, CNP, ADAM22, HTRA2, ATP1A3, TSC1, PARK7, CLCN3, SEZ6L2, KALRN, DNM1, ARCN1, EPS8, MECP2, TUBA1A, INPP5F, CHL1, TBCE, PPT1, SHANK2, SNCA, PAFAH1B1	2324	73	19234	2.72096	0.0568737	0.0007412	0.000713266
GO:0010977	negative regulation of neuron projection development	1.10475	1.15823e-05	DYNC1I2, GSK3B, HDAC2, PTPRS, LRP1, ANP32A, PRKCSH, NTM, STMN2, CRMP1, HDAC6, RTN4, DGUOK, BAG5, DPYSL3, FLNA, MAP4K4, RTN4RL2, TSC1, THOC2, GAK, PTPN9, VIM, FKBP4, EPHA3, ITM2C, PAFAH1B1	2324	89	19234	2.51077	0.0705319	0.000886264	0.000852862
GO:0032024	positive regulation of insulin secretion	0.981997	1.19291e-05	PFKFB2, SNAP25, NLGN2, PRKCB, PRKCE, CASK, ABAT, GLRX, ACSL4, AACS, PSMD9, GLUD1, PTBP1, PRKAR1A, GNAQ, GNA11, ANXA7, PRKACA, PLCB1, TARDBP, PFKM, MCU, PCK2, RAPGEF4	2324	74	19234	2.68419	0.0725653	0.000886264	0.000852862
GO:0042147	retrograde transport, endosome to Golgi	0.981997	1.19291e-05	VPS29, DCTN1, CLTC, GBF1, GCC2, VPS26A, VPS26B, GGA1, SNX1, SNX2, VPS51, VPS53, VPS52, STX6, VTI1A, RAB9A, UBE2O, ANKFY1, VPS35, ERC1, RAB6B, YKT6, VTI1B, TBC1D10B	2324	74	19234	2.68419	0.0725653	0.000886264	0.000852862
GO:0030163	protein catabolic process	1.26841	1.41184e-05	LRSAM1, CUL3, CUL2, PREP, LPCAT1, HTRA2, IDE, RELA, DPP3, GGA1, NLN, DPP7, GGA3, CAPNS1, CASP3, CAPN2, LONP1, AKT1, ATG7, CTSD, SLC6A17, DAB2IP, UBE4B, LNPEP, UCHL3, CLPX, APC, PSMC3, RAB12, PPT1, TPP2	2324	111	19234	2.31138	0.085299	0.00100177	0.000964015
GO:0042493	response to drug	3.92799	1.46328e-05	ITGB1, GABRB3, GSK3B, PCSK1, ABCD3, HSP90AB1, NDUFA10, PEBP1, ABAT, PARK7, ENO2, COMT, SLC8A1, AACS, LMNB1, PPP1R9B, XPO1, CASP3, DPYSL2, UQCRFS1, HADH, USP47, ARG2, HSP90AA1, ANXA1, HMGCS1, PRKCB, ACSL1, DNMT3A, SORD, SLC6A11, YWHAZ, NME1, HADHA, GNPAT, POR, BDH1, DAD1, MAP1B, RASA1, CAT, ACOT2, MVD, TOP1, UQCRC2, DBN1, HDAC5, HDAC2, PDXK, DNMT1, RPN2, FECH, SRC, AK1, SLC1A2, GMPS, HSD17B4, ATP1…	2324	515	19234	1.54276	0.0882656	0.00102673	0.000988036
GO:0032956	regulation of actin cytoskeleton organization	1.02291	1.51838e-05	LRP1, ROCK2, STAU2, TWF2, IQGAP2, CORO1A, ARHGAP35, ARHGAP44, PAK1, RAC1, PAK3, CLASP2, EPHA5, DMTN, HIP1R, BAIAP2, MTOR, RHOB, CCDC88A, VANGL2, TAOK1, FSCN1, PAM, CRK, EPHA3	2324	80	19234	2.58633	0.0914325	0.00104223	0.00100295
GO:0006470	protein dephosphorylation	1.51391	2.26812e-05	PTPRS, PPM1L, PPM1H, PDXP, PPP2R2A, PTPN23, PPM1E, PTPRF, PPM1G, TIMM50, PPP1CB, PPP1CC, PPP3CA, PPP3CB, PPP3CC, PTPRZ1, PPP2R5E, PPP2R1A, PTPMT1, ACP1, LHPP, PTPN1, PTPRN2, DUSP3, PPP1R12A, PTPN11, PPP2R5D, SSH2, PPP1CA, PTPRD, PPM1A, PPM1B, PPP5C, NCEH1, PDP2, PTPN9, PHPT1	2324	147	19234	2.08314	0.133448	0.00146155	0.00140647
GO:0001764	neuron migration	1.55483	2.36969e-05	GPM6A, TOP2B, NRP1, SATB2, CRKL, MAPK8, TUBA1A, CHL1, TRIM46, APBB1, RAC1, NEO1, MYH10, MARK2, MARK1, NDEL1, NTRK2, HSP90AA1, MEF2C, DCC, USP9X, NTRK3, NAV1, ELP3, CCK, POMGNT2, PTK2, DCLK1, ACAP3, TUBB2B, CDK5, DCX, CTNNB1, RAPGEF2, FAT3, MAPT, CRK, PAFAH1B1	2324	153	19234	2.05554	0.138989	0.00149912	0.00144262
GO:0007264	small GTPase mediated signal transduction	1.14566	2.56386e-05	DOCK3, GDI1, DOCK9, ARL3, RASGRF1, GDI2, DOCK7, USO1, ITSN1, ARHGAP1, RASGRP2, RHOT2, PAK1, RHOT1, YWHAQ, RAC1, RALBP1, RAB4A, RHOB, ARHGAP33, CCDC88A, ARHGAP32, DNAJA3, NUCB1, SOS1, ARHGEF7, NUCB2, RAPGEF4	2324	98	19234	2.36464	0.149482	0.00160305	0.00154263
GO:2000300	regulation of synaptic vesicle exocytosis	1.06383	2.86716e-05	GSK3B, RAB3A, NRXN3, TPRG1L, RIMS1, GRM7, NCS1, STXBP5, SNAP29, GIT1, PPFIA2, PRKCG, VPS18, PRKCB, PRKCE, CASK, PRKCA, SYP, SYN1, GIPC1, CSPG5, APBA1, APBA2, RAB5A, DGKI, PFN2	2324	88	19234	2.44526	0.165618	0.00177511	0.00170821
GO:0090630	activation of GTPase activity	1.18658	2.90722e-05	TBC1D9B, RABGAP1, RASGRF1, DOCK7, AGAP2, AGAP1, AGAP3, CRKL, CORO1C, ABR, TBC1D13, PTK2B, EVI5L, NDEL1, TBC1D10B, RALGAPA1, RCC2, NTRK3, IQSEC3, TSC1, RANGAP1, SGSM1, RALGAPB, EIF5, RASA1, RAPGEF1, CRK, NGEF, SLC27A4	2324	104	19234	2.3078	0.167726	0.00178244	0.00171526
GO:0050885	neuromuscular process controlling balance	0.859247	3.08683e-05	CAMK2B, APP, CNTNAP1, NLGN2, GAA, HEXB, APLP2, HEXA, MYO5A, ATP2B2, ABR, NR4A3, GM2A, HERC1, PSAP, ABL2, NEFL, MYH10, SHANK3, SHANK1, PAFAH1B1	2324	63	19234	2.75875	0.177113	0.00187436	0.00180372
GO:0006606	protein import into nucleus	1.2275	3.23666e-05	DDX5, CSE1L, ADAR, PIK3R1, AGAP3, PHB2, IPO7, IPO4, IPO5, PPP3CA, LMNA, CFL1, TPR, NUP62, KPNA6, AKT1, KPNA4, TNPO1, TNPO2, KPNA1, APPL1, SEC13, NUP155, NUP133, TSC2, RANBP6, NUP93, NF1, NUP98, KPNB1	2324	110	19234	2.25716	0.184862	0.00194662	0.00187325
GO:0007626	locomotory behavior	1.26841	3.54719e-05	APP, SNAP25, WDR47, GMFB, UBA6, PDE1B, HEXB, HEXA, CACNA1B, HTT, ABAT, GRM5, CALB1, GNG7, PAK6, ASL, GIT1, NEGR1, GAA, APLP2, VPS13A, ATP2B2, SOD2, CKAP5, GNAO1, CNTN1, APBA1, STRN, HPRT1, APBA2, SHANK3	2324	116	19234	2.21176	0.200692	0.00209351	0.00201461
GO:0030433	ubiquitin-dependent ERAD pathway	0.981997	3.85964e-05	HSPA5, WFS1, CCDC47, FAF1, SGTA, FAF2, ERLIN1, UBE4A, UBE4B, ERLIN2, HSP90B1, BAG6, DNAJB2, ERLEC1, OS9, CANX, STUB1, FBXO6, MAN1B1, CALR, SEC61B, STT3B, UBXN4, UBQLN2	2324	79	19234	2.5143	0.21631	0.00223611	0.00215184
GO:0007015	actin filament organization	1.51391	4.86831e-05	HIP1, WASL, PPP1R9A, CORO1A, CORO1B, PPP1R9B, CORO1C, MPRIP, CFL2, CFL1, NCK2, PTK2B, ABL2, SIRPA, CTNNA2, RAC1, PACSIN1, MARCKSL1, ACTN1, TPM1, TMOD2, HIP1R, SHROOM2, MYO5A, SORBS2, RHOB, ENAH, MYO1B, MARCKS, DLG1, MYO1C, RUFY3, FSCN1, ELMO2, CORO7, ARHGEF2, DBN1	2324	152	19234	2.01461	0.264674	0.00276967	0.00266529
GO:0018105	peptidyl-serine phosphorylation	1.71849	5.23109e-05	CAMK2B, BRSK1, GSK3B, CAMK2D, GSK3A, ROCK2, SRC, MAST1, CAMK2A, HK1, MAPK8, RPS6KA5, TBK1, CAMKV, AKT3, PDK3, MAPK1, AKT1, PRKACA, MARK3, PAK2, MARK2, MAPK3, PDK1, PRKCG, SRPK2, NTRK2, CSNK2A1, PRKCB, PRKCE, CSNK2A2, LMTK2, DCLK2, PRKCA, CSNK1E, MTOR, DCLK1, CDK5, WNK1, CAMK4, TOP1, PKN1	2324	182	19234	1.9099	0.281329	0.00291472	0.00280487
GO:0006631	fatty acid metabolic process	1.06383	6.45768e-05	ASAH1, FAAH, ECI2, LPL, HSD17B10, AACS, SGPL1, PRKAR2B, THEM4, SNCA, LYPLA2, LYPLA1, ACOT7, MECR, ACSL1, PNPLA8, ACSL5, ACSL4, ACADSB, ACSF3, ALDH3A2, GNPAT, FABP3, ACOT2, CRAT, SLC27A4	2324	92	19234	2.33894	0.334899	0.00341569	0.00328696
GO:0042752	regulation of circadian rhythm	0.859247	6.5047e-05	PRKCG, GSK3B, USP7, PRKAA2, ROCK2, USP9X, NONO, UBE3A, CSNK1E, MTOR, CCAR2, PPP1CA, DDB1, PPP1CB, PPP1CC, MAPK8, SFPQ, PSPC1, HNRNPD, TARDBP, ATG7	2324	66	19234	2.63335	0.33687	0.00341569	0.00328696
GO:0048167	regulation of synaptic plasticity	0.859247	6.5047e-05	BRSK1, MEF2C, CTNND2, RASGRF1, NOLC1, HTT, ATP2B2, BAIAP2, MECP2, RIMS1, SYNGAP1, CALB1, CDK5, GIPC1, MAP1A, ITPKA, PPT1, RAPGEF2, ERC1, ERC2, SHANK3	2324	66	19234	2.63335	0.33687	0.00341569	0.00328696
GO:0042220	response to cocaine	0.859247	6.5047e-05	HDAC5, HDAC2, HSP90AA1, HSP90AB1, HOMER1, HSPA5, FMR1, DNMT3A, ABAT, UBE3A, SLC6A1, MTOR, DNM2, HSPD1, MECP2, EFTUD2, CDK5, DPYSL2, PTK2B, NCAM1, SNCA	2324	66	19234	2.63335	0.33687	0.00341569	0.00328696
GO:0016477	cell migration	2.45499	7.4286e-05	ITGB1, ARF4, NRP1, GSK3B, NCKAP1, GSK3A, ARPC5L, PHB2, PTPRF, ARHGAP35, CRKL, PPP1R9B, CDH2, NCK2, MYO18A, SIRPA, RAC1, NDEL1, SHROOM2, RRAS2, RHOB, ATRN, FSCN1, ELMO2, CD47, MAPRE1, CRK, EPHA3, PAFAH1B1, SRC, CUL3, CORO1A, CORO1B, CORO1C, ABR, PAK1, GPC1, GPC2, CTNNA2, PLCG1, GPC4, SRGAP1, CLASP1, CLASP2, NTNG2, JUP, USP9X, ARPC5, CDC42BPB, CDC42BPA, L1CAM, PTK2, CCDC88A, FMNL2, APC, CDK5, NF1, …	2324	297	19234	1.67197	0.374456	0.00375293	0.00361149
GO:0007411	axon guidance	1.71849	7.72913e-05	ROBO2, NRP1, TENM2, TRIO, SEMA3C, CRMP1, KALRN, ARHGAP35, ROBO1, EFNB1, PGRMC1, ALCAM, EFNB3, CHL1, KIF5C, DPYSL5, DPYSL2, KIF5B, BSG, KIF5A, NPTN, SLIT1, SLIT3, NRCAM, SLIT2, APBB1, RAC1, NEO1, MYH10, LGI1, EPHA5, DCC, ANK3, L1CAM, MAPK8IP3, ENAH, NFASC, GAP43, NR4A3, CNTN1, EVL, EPHA3	2324	185	19234	1.87893	0.386217	0.00382324	0.00367915
GO:0042542	response to hydrogen peroxide	0.981997	9.00171e-05	MT-ND5, SRC, HBB, UBE3A, PARK7, SOD2, EEF2, RELA, SLC8A1, HSPD1, GNAO1, PRDX3, MAPK8, LDHA, NR4A3, STK25, CASP3, CAT, CAPN2, PTK2B, KPNA4, PLCG1, NPTXR, CRK	2324	83	19234	2.39313	0.433616	0.00427412	0.00411304
GO:0007268	chemical synaptic transmission	1.84124	9.56323e-05	GABRB3, USP14, GRIA2, GABRB1, NLGN2, CLSTN3, NRXN3, CACNA1B, NRXN2, TPGS1, GLS, MECP2, SDCBP, GRM5, GRM7, SLC17A7, SNCB, ACP1, SNCA, GABRA2, PRKCG, GABBR1, SLC12A5, GABRA5, MINK1, PCDH8, GABRA3, MYO5A, GAD2, AP2B1, GABRG2, SNAP91, CACNB1, CACNB3, DLG1, DLG2, GIPC1, DMXL2, VDAC3, EXOC4, CTNNB1, APBA1, VDAC1, APBA2, PAFAH1B1	2324	205	19234	1.81674	0.45335	0.00444057	0.00427322
GO:0006914	autophagy	1.35025	0.000105539	WDR47, GRAMD1A, PRKAA2, USP10, CLTC, GBA, TGFBRAP1, PARK7, MAP1LC3A, VPS51, HERC1, CHMP1A, LAMP2, VTI1A, ANXA7, ATG7, ARSB, VPS39, ATG3, SEC16A, TRAPPC4, RAB39A, VPS13A, SIRT2, SYT11, TOLLIP, RAB12, CHMP2B, CHMP4B, CHMP6, CHMP7, CHMP5, ATG2B	2324	134	19234	2.03818	0.486506	0.00479483	0.00461412
GO:0018107	peptidyl-threonine phosphorylation	0.859247	0.000129375	GSK3B, MAP2K1, CAMK2D, GSK3A, CSNK2A1, ROCK2, CSNK2A2, LMTK2, PRKCA, OXSR1, CDC42BPB, CDC42BPA, MTOR, HK1, MAPK8, TBK1, CDK5, WNK1, MAPK1, AKT1, PRKACA	2324	69	19234	2.51886	0.558268	0.00582581	0.00560625
GO:0060548	negative regulation of cell death	1.18658	0.000142199	LRPAP1, LRP1, HTRA2, TXNDC12, PARK7, CLU, CST3, CHMP1A, TMEM109, MFN2, VPS35, NCAM1, ATG7, HSPA9, HSPA4, NTRK3, PDE2A, CACYBP, PPP5C, IMPACT, PDE12, CHMP2B, CHMP4B, PICK1, CHMP6, SRSF6, CHMP7, OGT, CHMP5	2324	113	19234	2.12399	0.592636	0.00627961	0.00604294
GO:0034599	cellular response to oxidative stress	1.10475	0.000148025	VKORC1L1, PRKAA2, STAU2, HTRA2, ATP2A2, PARK7, HDAC6, CST3, PRDX3, PRDX2, MAPK8, PRDX5, ERMP1, LONP1, NEFM, SNCA, PNPT1, PARP1, GSR, PYCR2, SOD2, COQ7, EIF2S1, SIRT2, PRKRA, PPIA, CPEB2	2324	102	19234	2.19077	0.607354	0.00646653	0.00622282
GO:0006979	response to oxidative stress	1.473	0.000148479	APP, PCNA, NDUFA12, ETFDH, PEBP1, PSIP1, IDE, PARK7, CST3, PRDX3, PRDX2, MAPK8, PRDX5, PRDX4, PSMB5, PRDX1, AKT1, BANF1, CAMK2G, HMOX2, MAP2K1, NDUFA6, GPX4, TXNRD1, IDH1, GSR, OXSR1, SOD2, OXR1, PRDX6, COQ7, ATRN, NDUFS8, CAT, NDUFS2, PPID	2324	154	19234	1.93471	0.608479	0.00646653	0.00622282
GO:0030182	neuron differentiation	2.20949	0.000155272	ITGB1, SNAP25, APP, PIGT, MECP2, NRBP2, PPP1CC, TUBA1A, AIFM1, DPYSL5, CASP3, PSD, MEF2C, MAP2K1, DNMT3A, ACSL4, ACSL3, SNPH, STRAP, MAPT, PPIA, CNTNAP4, GAS7, NAPA, BRSK1, RTN3, HDAC5, DDX6, HDAC2, DNMT1, RTN1, FOXG1, AK1, CEND1, RTN4, HDAC6, ABL2, GPC2, APBB1, EIF4E, NTRK2, MYEF2, HSPA5, ATP2B2, TRAPPC9, BAIAP2, L1CAM, MIB1, PTPRD, CDK5, NOVA2, CTNNB1, ITM2C, EIF4G1	2324	266	19234	1.68014	0.624921	0.00671605	0.00646294
GO:0021549	cerebellum development	0.981997	0.000195322	GABRB3, AGTPBP1, PTPRS, NTM, AK1, AK3, CEND1, ABAT, ATP2B2, PTBP2, MECP2, ATRN, ARHGAP32, GLUD1, NCSTN, PAK1, HNRNPK, ATIC, CDK5, CNTN1, HNRNPD, PFDN1, CKB, GART	2324	87	19234	2.2831	0.708752	0.00785644	0.00756035
GO:0031647	regulation of protein stability	1.02291	0.000254821	CD81, CCAR2, HDAC6, BAG6, GGA3, DDI2, CASP3, LMNA, LAMP2, MAPK1, VPS35, GET4, UBL4A, SH3GLB1, USP47, USP7, NPM1, LSS, DDOST, DAD1, GIPC1, TOMM7, STUB1, SUGT1, TARDBP	2324	94	19234	2.20113	0.799992	0.009995	0.00961831
GO:0007611	learning or memory	0.94108	0.000368598	PRKCG, PRRT1, GPI, APP, MEF2C, SHC3, SRC, TMOD2, HTT, PRKCA, SLC8A2, GRM5, NCSTN, CALB1, GRM7, PTPRZ1, GM2A, CASP3, ARL6IP5, NCAM1, MAPT, SHANK3, PAFAH1B1	2324	85	19234	2.23946	0.902522	0.0135331	0.0130231
GO:0006511	ubiquitin-dependent protein catabolic process	2.08674	0.000383431	RNF14, UBE2D3, UBE2D1, UBE3A, UBE2L3, UCHL1, PSMD3, ARIH2, ARIH1, GET4, USP46, USP47, USP7, USP5, UBE4A, UBE4B, UCHL3, UCHL5, RNF40, DDB1, PSMA3, PSMA4, PSMA1, PSMA2, BIRC6, USP15, CUL5, USP10, PSMD13, UBA6, USP11, CUL3, UBR4, CBL, HDAC6, PSMA7, BAG6, OS9, PSMF1, UBQLN2, UBL4A, USP22, MIB1, NPLOC4, NEDD4, TOLLIP, UBE2N, TRIP12, STUB1, UBA1, TRIM32	2324	256	19234	1.64878	0.911241	0.0139963	0.0134688
GO:0051301	cell division	1.88216	0.000475365	TSG101, DCTN1, VPS4A, KATNB1, CLTA, HNRNPU, WASL, PDS5B, SMC3, GNAI1, GNAI2, CCAR1, BABAM1, PPP1CB, PPP1CC, CDC23, TPR, CHMP1A, ENSA, MAP4, TPPP, PELO, CLASP1, DIS3L2, CLASP2, DYNC1H1, NUDC, RALBP1, PRKCE, TTC19, ZWINT, SIRT2, PPP1CA, DYNC1LI1, APC, KIF2A, CDK5, PPP2R2D, CDC16, ANAPC4, ANAPC5, MAPRE3, ARHGEF2, MAPRE1, MAPRE2, ANAPC1	2324	226	19234	1.68455	0.950344	0.0158832	0.0152846
GO:0043547	positive regulation of GTPase activity	1.59574	0.00049066	ITGB1, GSK3B, DOCK9, RASGRF1, DOCK7, RAP1GDS1, ASAP1, ASAP2, RASGRP2, KALRN, CX3CL1, ARHGAP35, ABR, CHN1, EVI5L, SRGAP2, RGS7, NDEL1, MAP4K4, MAP2K1, RALBP1, RALGAPA1, IQSEC1, TSC2, ADAP1, GNAO1, BIN1, RASA1, RAPGEF1, NF1, RAPGEF2, SMCR8, AMPH, GNB5, SOS1, ARHGEF7, MAPRE2, RAB3GAP1, RAPGEF4	2324	182	19234	1.77348	0.954918	0.016308	0.0156934
GO:0002931	response to ischemia	0.94108	0.000522321	PDIA3, MEF2C, ROCK2, GSR, CAMK2A, SIRT5, GLRX, EEF2, RELA, CX3CL1, HK1, HSPD1, SLC8A2, UCHL1, ALDH2, AIFM1, PTK2B, AKT1, HYOU1, STUB1, MLYCD, SOS1, MAP2K6	2324	87	19234	2.18797	0.963092	0.0171795	0.016532
GO:0045732	positive regulation of protein catabolic process	0.94108	0.000522321	NSF, GSK3B, HSP90AA1, CSNK2A1, FAF1, HUWE1, DAB2IP, LPCAT1, MSN, SNF8, DDB1, GGA1, SNX1, GGA3, APC, NEDD4, HECW1, VPS35, EZR, SEC22B, ATG7, TRIM32, CUL4B	2324	87	19234	2.18797	0.963092	0.0171795	0.016532
GO:0008360	regulation of cell shape	1.35025	0.000624273	WDR1, HEXB, CORO1A, ARHGAP35, MYL12B, GNA13, EPS8, FGD4, ARHGDIA, PALM, EPB41L3, PLXNA2, PTK2B, PLXNA1, ANXA7, RAC1, PLXNC1, MYH10, ANXA1, DMTN, TPM1, MSN, BAIAP2, PTK2, RHOB, DIAPH1, DLG1, FMNL2, PLXNB2, EZR, ALDOA, CRK, GAS7	2324	147	19234	1.85793	0.98062	0.0200116	0.0192574
GO:0032880	regulation of protein localization	1.06383	0.000697933	NCKAP1, HSP90AB1, KDM1A, VPS4A, WASL, DNAJB2, UFL1, MAPK8, ATCAY, CDH2, DNAJB6, MAP2, ARHGDIA, TPR, STX6, TRIM46, AKT1, HSP90AA1, PARP1, CSNK1E, FKBP1A, DLG1, RALGAPB, AAK1, SIK3, RAB9A	2324	106	19234	2.03002	0.987832	0.022148	0.0213133
GO:0007584	response to nutrient	1.26841	0.000722138	AHCY, TFRC, COX4I1, GLRX, ACAA1A, PIK3R1, AACS, SLC8A1, HMGCL, LDHA, OXCT1, ASL, ARSB, ADSL, ARG2, ACSL1, AGL, ACSL6, ACSL5, ACSL4, ACSL3, MTOR, GNPAT, POR, PKM, BDH1, DAD1, ALB, MAPT, SHANK2, SLC27A4	2324	136	19234	1.8865	0.989558	0.0226881	0.021833
GO:0006417	regulation of translation	0.859247	0.000760498	PTCD3, HBS1L, APP, FMR1, RPLP1, NOLC1, RPL13A, TSC1, PA2G4, MSI2, TYMS, FXR1, IMPACT, CNOT1, THRAP3, SARNP, AKT1, ACO1, PELO, CPEB2, EIF4E	2324	78	19234	2.22822	0.991806	0.023427	0.0225441
GO:0006468	protein phosphorylation	4.00982	0.000775748	APP, TRIO, NRBP2, RABGEF1, RPS6KA5, SLK, TBK1, TRIM28, PPME1, CFL1, AKT3, AKT1, PDK3, PRKACA, PRKACB, PDK1, PRKCG, MAP2K4, MAP2K1, MAP2K2, CSNK2A1, PRKCB, PRKCE, CSNK2A2, LMTK2, CASK, PRPF4B, PRKCA, CSNK1E, NRBP1, ILF3, SIK3, RAF1, BRSK1, PIK3R4, PIK3R1, KALRN, ABR, DGUOK, ABL2, MARK4, MARK3, MARK2, MARK1, MAP2K6, SRPK2, CDK17, PRRT1, DCLK2, PTK2, DCLK1, SRPK1, CDK5, STK25, WNK1, WNK2, AAK1, COPS…	2324	587	19234	1.38172	0.992559	0.0237392	0.0228445
GO:0005975	carbohydrate metabolic process	1.2275	0.000939135	GPI, GBE1, HEXB, GLO1, MPI, HEXA, LDHB, LDHA, GANAB, PGK1, PGM3, MLEC, PGLS, PGM1, CHID1, TPI1, MDH1, B3GAT3, MDH2, LANCL1, NAGA, TALDO1, PGM2L1, CS, PFKL, LANCL2, GPD1L, MAN1B1, HAGH, GAPDH	2324	132	19234	1.88097	0.997351	0.027685	0.0266416
GO:0001933	negative regulation of protein phosphorylation	1.02291	0.00105951	PEBP1, PARK7, CRKL, CORO1C, RABGEF1, NNT, SIRPA, SLIT2, SH3GL2, SNCA, CADM1, HSPA4, NTRK3, DAB2IP, TSC2, PRKCA, MTOR, PPP5C, IMPACT, FKBP8, MYADM, PKN1, TARDBP, PPIA, OGT	2324	103	19234	2.0088	0.998762	0.0298697	0.0287439
GO:0006897	endocytosis	1.63666	0.00110594	SCARB2, APP, RAB5B, HIP1, RAB5C, LRP1, ITSN1, CLTA, MIA3, EEA1, AP3M2, AP3M1, SNX2, DPYSL2, ATP6V1H, PIP5K1C, RAC1, ATP9A, RALBP1, SYNRG, SURF4, HIP1R, CSNK1E, SYP, EPS15L1, GAPVD1, SCAMP1, DNM1, MIB1, NME1, DNM2, EPN2, DNM3, EHD1, EHD3, RABEP1, NECAP1, NCL, AAK1, RAB5A	2324	196	19234	1.68903	0.999077	0.0309027	0.029738
GO:0032092	positive regulation of protein binding	0.94108	0.00117059	ACTR3, APP, GSK3B, HSP90AB1, LRP1, HSPA4, USP9X, RPL11, TMEM132A, HIP1R, IDE, ADD1, ADD2, FKBP1A, CDK5, TRIM28, PACS1, SUB1, FLOT1, RAPGEF2, ABL2, ARHGEF7, MARK3	2324	92	19234	2.06906	0.999387	0.0325652	0.0313379
GO:0043066	negative regulation of apoptotic process	4.05074	0.00133838	TFRC, PARK7, CLU, PHB2, AKT1, KIFAP3, PRKCE, RPS6, PAM16, MAPK8IP3, MAPK8IP1, POR, NCL, FKBP8, YME1L1, VDAC1, RAF1, PPID, GLO1, AGAP2, PIK3R1, HSP90B1, MTDH, PRDX3, BAG6, PRDX5, ATG7, HSPA5, HSPA4, WFS1, API5, ASNS, PA2G4, PTK2, SMARCA4, HNRNPK, COPS5, NR4A3, ARMC10, GNAQ, ALB, PPT1, UBE2O, HYOU1, ITGB1, ARF4, GSK3B, HSP90AB1, AKR1B1, SLC2A3, ADAR, YBX3, CX3CL1, HK1, UFL1, ALDH2, OPA1, NNT, CASP3…	2324	604	19234	1.35654	0.999788	0.0365882	0.0352093
GO:0008542	visual learning	0.818331	0.00141218	ITGB1, APP, NDRG4, PDE1B, HTT, ATP1A3, CCK, CKAP5, MTOR, MECP2, RIC8A, SYNGAP1, TUBA1A, PTPRZ1, CDK5, NPTN, NF1, ABL2, APBB1, SYNPO	2324	76	19234	2.17796	0.999867	0.0381107	0.0366743
GO:0043524	negative regulation of neuron apoptotic process	1.59574	0.0015523	GABRB3, GPI, NRP1, HSP90AB1, LRP1, GBE1, FMR1, GBA, ITSN1, AGAP2, PARK7, CORO1A, HSPD1, MECP2, PRDX3, NRBP2, PRDX2, SYNGAP1, GRM7, PTPRZ1, CHL1, PTK2B, NEFL, NOS1, SNCB, SNCA, PRKCG, NTRK2, NPM1, MEF2C, GABRA5, WFS1, SOD2, OXR1, NR4A3, RASA1, PPT1, UBE2V2, STAMBP	2324	193	19234	1.6724	0.999945	0.0400337	0.0385249
GO:0071277	cellular response to calcium ion	0.94108	0.00157853	SYT5, MEF2C, DMTN, PRKAA2, HSPA5, FUS, CPNE4, CPNE7, CPNE6, RASAL1, CACYBP, KRT10, RASGRP2, SYT7, ADD1, NCSTN, TUBA1A, SYT11, WNK1, ITPKA, CPNE1, CPNE2, RBM12	2324	94	19234	2.02504	0.999954	0.0400337	0.0385249
GO:0014823	response to activity	1.06383	0.0020917	ITGB1, HDAC5, GSK3B, DNMT1, PRKAA2, FMR1, AK1, PEBP1, CBL, RTN4, HSPD1, OXCT1, CFL1, NCAM1, NOS1, HADH, SLC25A25, GSR, SOD2, L1CAM, MTOR, HNRNPK, CAT, UQCRC1, CTNNB1, DBN1	2324	114	19234	1.88757	0.999998	0.0505951	0.0486883
GO:0006816	calcium ion transport	0.981997	0.00211241	CAMK2B, CAMK2D, PRKCB, CACNA2D1, CAMK2A, ATP2B4, CACNA2D3, CACNA1B, ATP2A2, ATP2B2, SRI, ATP2C1, CORO1A, SLC8A1, SLC8A2, CACNB1, LETM1, PPP3CA, CACNB3, ANXA6, PLCG1, NOS1, DNM1L, CAMK2G	2324	102	19234	1.94735	0.999998	0.0505951	0.0486883
GO:0001889	liver development	1.35025	0.00219464	PRKCSH, AK3, AK4, ACAT2, AACS, RELA, ACAT1, HMGCL, ALDH2, ASL, ATG7, SEC63, MPST, HMGCS1, CADM1, CAD, ASNS, SOD2, SMARCA4, QDPR, PKM, HNRNPK, BDH1, DDX39B, FSCN1, NF1, HNRNPD, CTNNB1, ACO1, ACO2, SRSF5, SLC25A4, ALDH9A1	2324	158	19234	1.72858	0.999999	0.052102	0.0501383
GO:0009408	response to heat	0.900164	0.00239595	EIF2B5, EIF2B4, HSP90AA1, EIF2B3, DNMT1, EIF2B2, HSPA4, TRPV2, PEBP1, PSIP1, MTOR, HSPD1, DNAJA1, MAPK8, ALDH2, DNAJA3, DNAJA2, PDE4B, AKT1, NOS1, EIF2B1, ALDOA	2324	91	19234	2.00085	1	0.0556146	0.0535185
GO:0043086	negative regulation of catalytic activity	1.14566	0.00257173	RNH1, YWHAB, FAF2, HNRNPR, FRY, CCAR2, PPP1R2, CAND1, GRM7, PPP1R7, NCS1, ENSA, PDE6D, SLIT2, PPP1R14B, PPP1R14C, ANXA1, PPP1R12A, ANXA2, PARP1, LMTK2, DGKZ, DNAJC3, ANP32E, CALU, HNRNPC, PPP1R12C, DGKI	2324	128	19234	1.81043	1	0.0570295	0.0548802
GO:0000278	mitotic cell cycle	1.18658	0.00280326	APP, DCTN2, TTYH1, CETN2, CUL3, CLTC, VCPIP1, TUBB5, TUBA1A, CDC23, ENSA, NUP62, MFN2, LBR, DIS3L2, DYNC1H1, RRM1, IK, MAP2K1, PPP1R12A, RPS6, DNMT3A, TBCD, TUBB4A, TUBB2B, PPP2R2D, SRSF2, UBA3, CDH13	2324	135	19234	1.77786	1	0.0604184	0.0581414
GO:0007018	microtubule-based movement	0.859247	0.00362181	DYNC1H1, DYNC1I2, KLC1, KTN1, DYNC1LI1, DYNC1LI2, KLC2, KIF2A, KIF3B, KIF3A, KIF5C, KIF5B, KIF5A, KIF1B, KIF21A, KIF21B, DYNLRB1, KIF1A, KIFAP3, ACTR10, DYNC1I1	2324	88	19234	1.97501	1	0.0757058	0.0728526
GO:0035556	intracellular signal transduction	2.86416	0.00363244	DGKG, GSK3B, TFRC, ITSN1, MAST1, NRBP2, RPS6KA5, CASP3, STMN1, AKT3, AKT1, RGS7, PRKCG, MAP2K1, UNC13A, PRKCB, PRKCE, MINK1, PRKCA, OXSR1, DGKZ, NRBP1, CNKSR2, DCX, SIK3, ARHGEF2, PLCB1, ARHGEF7, RAF1, THOP1, SCG2, DGKI, BRSK1, SHC3, PRKAA2, SRC, RASAL1, KALRN, CAMKK1, GNA13, SDCBP, ABR, MAPK8, PAK1, CHN1, PAK6, MAPK1, PLCG1, MARK4, PAK3, MARK3, PAK2, MARK2, MAP4K3, MAPK3, MARK1, MAP4K4, SRPK2, A…	2324	415	19234	1.39599	1	0.0757058	0.0728526
GO:0007417	central nervous system development	1.18658	0.00388885	APP, TENM2, SHC3, TRIO, NCAN, FMR1, GBA, SLC2A1, HTT, MSI2, KALRN, ROBO1, DHX30, NRCAM, SPTBN1, ARSB, MARCKSL1, GSN, EIF2B2, APLP2, ELP3, SIRT2, ALDH3A2, MARCKS, HNRNPK, ALDH5A1, CDK5, EVL, PAM	2324	138	19234	1.73921	1	0.0799937	0.0769789
GO:0009725	response to hormone	0.94108	0.00589526	TUB, ARG2, ANXA1, HMGCS1, AGL, SORD, LNPEP, COX5B, ACAT1, POR, BDH1, MAT2A, OXCT1, LONP1, ME1, ACOT2, CTNNB1, PTK2B, AKT1, UQCRFS1, NOS1, CRYM, HADH	2324	104	19234	1.83032	1	0.110799	0.106623
GO:0030334	regulation of cell migration	1.06383	0.00599578	MACF1, RTN4, WDR44, GNA13, SLK, DPYSL3, LMNA, PLXNA2, PLXNA1, FLNA, AKT1, RAC1, PLXNC1, SRGAP2, RCC2, MINK1, SRCIN1, SMARCA4, RHOB, CAMSAP3, APC, KIF2A, CDK5, PLXNB2, VCL, EPHA3	2324	123	19234	1.74945	1	0.112354	0.10812
GO:0070301	cellular response to hydrogen peroxide	0.981997	0.00718895	TOP2B, GSK3B, HDAC2, ANXA1, PCNA, SRC, TMEM132A, AKR1B1, PTPN11, PARK7, RELA, HDAC6, RHOB, SMPD3, CST3, IMPACT, MAPK8, PPP5C, MAP1LC3A, ARPC2, AIFM1, APEX1, CFL1, SIRPA	2324	112	19234	1.77348	1	0.126457	0.121692
GO:0065003	macromolecular complex assembly	1.02291	0.00771496	DHX9, SLC2A1, SPG7, ADD2, RIMS1, PPP2R1A, LONP1, DNM1L, DLGAP3, MAPK3, DMTN, NUP210, ST13, PDE4D, MYO5A, PEX14, AFG3L1, AFG3L2, AIMP2, APC, NEMF, APBA1, VAMP2, PPID, SHANK1	2324	119	19234	1.73871	1	0.134958	0.129872
GO:0032869	cellular response to insulin stimulus	1.2275	0.00897169	GSK3A, SRC, GSTP1, RASGRF1, PIK3R1, PAK1, AKT3, AKT1, CLASP2, PCK2, GOT1, PARP1, GFPT1, ACSL6, ACSL5, TSC2, MYO5A, UCHL3, APRT, RAB10, PKM, HNRNPK, RAB31, RAB12, HPRT1, SRSF5, LPIN2, CPEB2, OGT, VAMP2	2324	153	19234	1.62279	1	0.151765	0.146045
GO:0008104	protein localization	1.30933	0.00957255	SPTBN4, CD81, ITSN1, DDX42, AKAP7, PRPF19, PHYHIP, MECP2, GGA1, GRIP1, XPO1, LMNA, PALM, ABL2, NRCAM, KIFAP3, PRRT1, NPM1, CADM3, EXOC8, TSC2, ANK2, CSNK1E, MAPK8IP3, ARMCX3, DLG1, NBEA, RRAGB, PACS1, CTNNB1, LAMTOR1, EXOC2	2324	167	19234	1.58587	1	0.1595	0.153489
GO:0009749	response to glucose	0.94108	0.0114913	PFKFB2, EIF2B5, NDUFA9, PCSK1, EIF2B4, EIF2B3, ARG2, EIF2B2, PRKCB, ACSL5, SLC2A3, PTK2, SLC8A1, PFKL, LDHA, CASP3, ENSA, SARM1, PTK2B, EIF2B1, ATG7, VAMP2, NUCB2	2324	110	19234	1.73049	1	0.180966	0.174146
GO:0006874	cellular calcium ion homeostasis	0.981997	0.012166	STOML2, ATP13A1, PRKCB, HEXB, ATP2B4, RMDN3, ATP2A2, ATP2B3, PRKCA, ANK2, ATP2B2, ATP2B1, ATP2C1, ATP1B1, SLC8A1, TMEM165, CHERP, SLC8A2, VAPB, SV2A, NPTN, ANXA7, EIF3E, PGM1	2324	117	19234	1.69769	1	0.189233	0.182101
GO:0017148	negative regulation of translation	0.818331	0.0129253	DDX6, MVK, SHMT2, FMR1, CIRBP, RPL13A, PRKCA, TSC1, TYMS, PURB, FXR1, ILF3, CNOT1, NCL, OTUD6B, CAPRIN1, PTGFRN, CALR, EIF4E, GAPDH	2324	92	19234	1.79918	1	0.198596	0.191112
GO:0051592	response to calcium ion	0.818331	0.0129253	RANBP1, PCSK1, HOMER1, GDI1, PEF1, ANXA5, ALG2, PEBP1, HTT, ANXA11, SLC6A1, PPP3CA, ITPKA, HNRNPD, PTK2B, MFN2, ANXA7, SLC25A12, HCN1, SEC31A	2324	92	19234	1.79918	1	0.198596	0.191112
GO:0071466	cellular response to xenobiotic stimulus	0.900164	0.0163533	RANBP1, GSTM3, MEF2C, PCNA, PRKAA2, PPP1R12A, TFRC, HSPA5, KCND2, PDE2A, CAD, PPM1E, CRKL, PPP1R9B, NME1, QDPR, EEF1A1, EFTUD2, UCHL1, PDE4B, UMPS, CERS1	2324	107	19234	1.70166	1	0.225977	0.21746
GO:0051402	neuron apoptotic process	0.859247	0.0189817	APP, PIGT, HSPA5, GBA, ITSN1, CORO1A, OXR1, POLB, NCSTN, NR4A3, SYNGAP1, TUBA1A, AIFM1, CDK5, CASP3, NF1, NAE1, SNCB, SCN2A, GAPDH, SNCA	2324	102	19234	1.70393	1	0.256679	0.247006
GO:0009636	response to toxic substance	0.981997	0.0233919	PRKCG, HSPA9, GABRB1, PDXK, DNMT1, CNP, GSTP1, DNMT3A, PEBP1, ASNS, PRKCA, TYMS, SLC6A1, CST3, ARHGAP33, SCFD1, BDH1, AIFM1, CAT, DHX15, MAPK1, NEFL, ASL, MAPK3	2324	124	19234	1.60185	1	0.302705	0.291297
GO:1902600	hydrogen ion transmembrane transport	1.02291	0.0282979	ATP6V1A, SLC25A3, ATP1A3, ATP1A1, COX5B, COX5A, NNT, ATP6V1H, UQCRFS1, ATP6V1E1, ATP6V1D, ATP6V1C1, ATP6V0A1, ATP6V1G1, SLC16A1, ATP6V1G2, ATP6AP1, NDUFA4, SLC4A10, SLC9A6, UQCRQ, ATP6V1B2, ATP6V0D1, SLC25A5, SLC25A4	2324	133	19234	1.55569	1	0.338449	0.325694
GO:0070588	calcium ion transmembrane transport	0.94108	0.02951	GPM6A, ANXA2, CACNA2D1, ANXA5, ATP2B4, CACNA2D3, CACNA1B, TRPV2, ATP2A2, ATP2B3, ATP2B2, ATP2B1, ATP2C1, SLC8A1, TMEM165, SLC8A2, CACNB1, CACNB3, CACNG8, GRM7, NCS1, ANXA6, SLC25A25	2324	120	19234	1.58628	1	0.350952	0.337725
GO:0098609	cell-cell adhesion	1.30933	0.0299852	TENM2, SRC, TTYH1, CTNND2, CTNND1, CX3CL1, ARVCF, CDH2, ABL2, NRCAM, CTNNA2, SLIT2, NEO1, CXADR, JUP, NEGR1, DCC, RPSA, PPP1CA, NFASC, DLG1, DLG2, DLG3, LRRC7, RAPGEF1, CNTN1, CTNNB1, ELMO2, CDH13, FAT3, TLN2, CD200	2324	182	19234	1.45516	1	0.355933	0.342519
GO:0006915	apoptotic process	2.86416	0.033159	HIP1, FAF1, UBE2D3, ADAR, GHITM, YBX3, LMNB1, POLB, SLK, ATCAY, AIFM1, OPA1, CASP3, C1QBP, AKT1, KIFAP3, CTNNBL1, SH3GLB1, ARG2, MEF2C, PDCD6IP, CSNK2A1, PARP1, PRKCB, MAP1S, DCC, RHOB, NISCH, DDB1, RABEP1, DAD1, MADD, FKBP8, ELMO2, BIRC6, VDAC1, ALDOC, MAPT, PPIA, GAPDH, PPID, FAIM, MCM2, RTN3, MTFP1, AGAP2, BAG6, CST3, PRDX3, BCLAF1, PRDX5, PAK1, MFN2, MAPK1, APBB1, ATG7, MAPK3, MAP2K6, GSN, HI…	2324	460	19234	1.25943	1	0.389942	0.375246
GO:0006412	translation	2.65957	0.0348522	RPL4, HBS1L, MRPS15, MRPS16, RPL3, RPL34, MRPL39, MRPL37, RPL9, RPL6, MRPL4, MRPL3, MRPL1, RPS16, RPL18A, RPS19, RPL35, AKT1, MRPL9, EIF2B1, RGD1562402, RPL12-PS1, RPS5, MRPS23, RPS6, RGD1561636, RPL13A, RPSA, RPS3A, MRPS7, MRPS5, EEF1A1, MRPS9, MRPL18, RPL11, MRPL19, MRPL17, MTIF2, MRPL14, MRPL15, MRPS30, MRPL12, MRPL10, GSPT1, MRPL11, MRPL55, RPL14, RPL13, RPS2, RPS27A, RPL18, EIF4E, LOC1003595…	2324	424	19234	1.26876	1	0.390926	0.376193
GO:0071456	cellular response to hypoxia	1.30933	0.0389711	ACAA2, SRC, HP1BP3, AK4, ENO1, PARK7, PHB2, NDRG1, SLC8A1, RTN4, PCMT1, NPEPPS, OPA1, LMNA, PGK1, MFN2, AKT1, ASL, NPM1, KCND2, PRKCE, DNMT3A, MTOR, SIRT2, TBL2, CR1L, GNB1, HYOU1, STUB1, P4HB, SCN2A, CPEB2	2324	186	19234	1.42387	1	0.419862	0.404038
GO:0046777	protein autophosphorylation	1.35025	0.043856	CAMK2B, BRSK1, GSK3B, CAMK2D, SRC, CAMK2A, HK1, CAMKK2, PAK1, SLK, TRIM28, PRKACA, CAMK2G, PAK2, MARK2, HSPA9, PRKCG, NTRK2, CSNK2A1, MINK1, LMTK2, PRKCA, OXSR1, EIF2S1, PTK2, MTOR, CDK5, STK25, WNK1, TAOK1, CAMK4, WNK2, AAK1	2324	195	19234	1.4006	1	0.436831	0.420367
GO:0030900	forebrain development	0.818331	0.0459257	TOP2B, APP, NUMBL, CNP, SRC, FOXG1, APLP2, HTRA2, MAPK8IP3, ARHGAP35, DCLK1, SMARCA4, GNAO1, DNAJB1, CDK5, KIF3A, NFIB, CTNNB1, RAC1, OGT	2324	105	19234	1.57643	1	0.449644	0.432698
GO:0000165	MAPK cascade	0.981997	0.0479038	MAP2K4, MAP2K1, MEF2C, MAP2K2, PPM1L, PRKCE, MINK1, PEBP1, PTK2, MAPK8, APC, TAOK1, NF1, CTNNB1, MAPK1, PTK2B, PAK3, RAF1, SHANK3, SCG2, MAP4K3, MAPK3, MAP4K4, MAP2K6	2324	133	19234	1.49346	1	0.461852	0.444445
GO:0000209	protein polyubiquitination	1.2275	0.0506194	LRSAM1, CUL5, RNF14, CUL3, UBE2D3, UBE2D1, UBE3A, PRPF19, CBL, HDAC6, UBE2L3, HECTD1, TRIM2, TRIM3, ARIH2, ARIH1, FDPS, HUWE1, IRF2BP1, UBE4A, UBE4B, NEDD4, HECW1, UBE2V2, UBE2N, CTNNB1, TRIP12, STUB1, UBE2K, TRIM32	2324	176	19234	1.41072	1	0.486547	0.46821
GO:0045471	response to ethanol	1.51391	0.0586479	DNMT1, RGS19, PSMD14, FECH, GSTP1, CACNA1B, PEBP1, ABAT, PIK3R1, TYMS, CBL, AACS, EEF1B2, POLB, PCMT1, ALDH2, OXCT1, PTK2B, RPS2, NOS1, RGS7, PDIA3, GABBR1, GSN, GK, PRKCB, NTRK3, GSR, GOT2, DNMT3A, PRKCA, RPS3A, EEF2, TUFM, BDH1, CAT, EIF4G1	2324	229	19234	1.33721	1	0.551955	0.531153
GO:0032868	response to insulin	0.981997	0.0591891	GSK3B, VPS13C, GFPT1, CAD, RPS6, GOT2, SLC2A1, TSC1, PIK3R1, RELA, MTOR, HADHA, EPM2AIP1, FABP3, PKM, EIF6, BDH1, RASA1, CAT, SRSF4, SRSF5, HADH, SRSF6, OGT	2324	136	19234	1.46051	1	0.553067	0.532223
GO:0032355	response to estradiol	1.43208	0.0670452	GPI, GSK3B, DNMT1, PCNA, GSTP1, NTM, AK1, PIK3R1, ENO2, SLC6A1, PPP1R9B, STRN3, MECP2, CST3, SCP2, ALDH2, MAP2, CASP3, ACTR3, CBR1, GGT7, ANXA1, GPX4, DNMT3A, PRKCA, EEF2, PTK2, BDH1, MAP1B, CAT, HNRNPD, CTNNB1, CALR, VIM, PAM	2324	217	19234	1.33488	1	0.593816	0.571436
GO:0043065	positive regulation of apoptotic process	2.45499	0.0672689	ITGB1, MTCH1, GSK3B, APP, MTCH2, PDCD5, CLU, CCAR2, PTPRF, TOMM22, CCAR1, SLK, SCP2, CASP3, C1QBP, ARL6IP5, AKT1, DNM1L, CTSD, CTNNBL1, EIF5A, MAP2K4, USP7, ANXA1, SPHK2, ANXA5, RPS6, RHOB, OLFM1, BIN1, EEF1E1, ARHGEF7, PPID, SLC27A4, TOMM40, SRC, DCUN1D3, HTRA2, HTT, HSPD1, BCLAF1, MAPK8, LDHA, APBB1, SLIT2, ATG7, MAP2K6, EIF2B5, NTRK3, DAB2IP, HIP1R, CCK, DHODH, DNAJA1, COPS5, APC, DNAJA3, NF1,…	2324	403	19234	1.2322	1	0.594962	0.572539
GO:0009791	post-embryonic development	0.818331	0.0842954	RAB3A, SEMA3C, USP9X, CCDC47, SLC4A10, SOD2, MAPK8IP3, GABRG2, MTOR, SLC8A1, MECP2, SGPL1, ALDH5A1, GNAQ, TBCE, ABL2, ASL, ACO1, DHCR7, ATG7	2324	113	19234	1.46482	1	0.663079	0.638089
GO:0007613	memory	0.859247	0.0896271	GABRB3, APP, PDE4D, ATP1A3, CCK, SLC6A1, SORCS3, KALRN, SLC8A2, MECP2, PGRMC1, TUBA1A, GRM7, SYT11, MAP1A, PAK6, MAPT, PLCB1, SCN2A, SHANK3, SHANK2	2324	121	19234	1.43637	1	0.694473	0.668299

## Sheet: Top 500 downregulated by PHF8
Category	Term	Biological Process	Count	%	PValue	Genes	List Total	Pop Hits	Pop Total	Fold Enrichment	Bonferroni	Benjamini	FDR
GOTERM_BP_DIRECT	GO:0006886	intracellular protein transport	26	5.25253	2.75378e-08	NAPA, SEC23A, TMED10, ARL6, CLTB, CLTA, RAB21, RPH3A, RIMS1, GGA1, PSAP, STX6, VTI1A, TBC1D13, AP3S2, EVI5L, VTI1B, YWHAH, NSF, STX7, VPS33B, SGSM1, MARCKS, SNX17, VPS45, STX1A	468	282	19234	3.7892	7.61116e-05	3.98584e-05	3.92815e-05
GOTERM_BP_DIRECT	GO:0031175	neuron projection development	21	4.24242	2.88411e-08	LINGO1, DOCK7, FRY, L1CAM, PPP1R9B, MANF, CAMSAP2, MECP2, ATCAY, VAPA, HERC1, MAP2, MAP1B, CNTN1, PTK2B, NCAM1, MAP4, NCDN, NPTXR, WASF1, SH3GL2	468	186	19234	4.64013	7.97135e-05	3.98584e-05	3.92815e-05
GOTERM_BP_DIRECT	GO:0007015	actin filament organization	18	3.63636	1.7884e-07	MARCKSL1, ACTN1, TPM1, SHROOM2, SORBS2, PPP1R9B, CORO1C, ENAH, MARCKS, DLG1, MPRIP, RUFY3, CFL1, PTK2B, SIRPA, RAC1, DBN1, PACSIN1	468	152	19234	4.8669	0.000494192	0.000164771	0.000162387
GOTERM_BP_DIRECT	GO:0016082	synaptic vesicle priming	8	1.61616	4.11821e-07	NAPA, RPH3A, RIMS1, CADPS, ERC1, ERC2, SNAP29, SNCA	468	21	19234	15.6565	0.00113763	0.000284569	0.00028045
GOTERM_BP_DIRECT	GO:0050808	synapse organization	13	2.62626	7.40864e-07	PTPRS, ANK3, L1CAM, SYN1, ROBO1, NFASC, PCLO, NPTN, NEFL, ERC2, SNCA, PPFIA2, SPTBN2	468	83	19234	6.43708	0.00204565	0.00040955	0.000403623
GOTERM_BP_DIRECT	GO:0007010	cytoskeleton organization	15	3.0303	2.3507e-06	SPTBN4, DST, ANK2, ANK3, CDC42BPA, ADD3, STRIP1, PCLO, FMNL2, PALM, CFL1, SIRPA, RAC1, PACSIN1, SPTBN2	468	126	19234	4.89265	0.00647628	0.00108289	0.00106722
GOTERM_BP_DIRECT	GO:0007030	Golgi organization	14	2.82828	2.97925e-06	RAB2B, TMED10, COG6, SEC16A, COG1, TRAPPC8, GOLGA2, NSFL1C, VCPIP1, TRAPPC12, MYO18A, ARHGEF7, PI4K2A, CLASP2	468	111	19234	5.18357	0.00820083	0.00117638	0.00115935
GOTERM_BP_DIRECT	GO:0048167	regulation of synaptic plasticity	11	2.22222	4.04039e-06	MECP2, RIMS1, MEF2C, CALB1, GIPC1, MAP1A, ITPKA, PPT1, ERC1, ERC2, BAIAP2	468	66	19234	6.84972	0.0111055	0.00139596	0.00137575
GOTERM_BP_DIRECT	GO:0050804	modulation of synaptic transmission	14	2.82828	2.01469e-05	NTNG2, PTPRS, GRID1, PCDH8, BAIAP2, L1CAM, DNM1, PPP1R9B, PPP3CA, PRKAR2A, CFL1, NPTN, NCAM1, DLGAP3	468	132	19234	4.35891	0.0541645	0.0056395	0.00555789
GOTERM_BP_DIRECT	GO:0015031	protein transport	22	4.44444	2.04034e-05	NSF, ATG3, ENY2, NBAS, COG6, CADPS, VPS33B, COG1, RRBP1, SNF8, SNAP91, KTN1, ARFGAP2, GOLGA2, RABEP1, PPT1, CCDC22, VPS45, ERC1, SNAP29, VAMP2, COPE	468	306	19234	2.95478	0.0548348	0.0056395	0.00555789
GOTERM_BP_DIRECT	GO:0007409	axonogenesis	13	2.62626	2.55489e-05	SPTBN4, NTNG2, DST, DOCK7, ANK3, DCLK1, SNAP91, GOLGA2, UCHL1, MAP2, MAP1B, MAP1A, NEFL	468	116	19234	4.60584	0.0681823	0.00641974	0.00632684
GOTERM_BP_DIRECT	GO:0000226	microtubule cytoskeleton organization	14	2.82828	2.99552e-05	DST, DOCK7, CDC42BPA, CAMSAP2, MAP2, MAP1B, MAP1A, MAP6, NEFL, NEFM, MAP4, MARK3, MARK2, CLASP2	468	137	19234	4.19983	0.0794624	0.00653128	0.00643676
GOTERM_BP_DIRECT	GO:0010976	positive regulation of neuron projection development	16	3.23232	3.07187e-05	TWF2, DAB2IP, TWF1, PPP2R5D, ATP1B2, BAIAP2, MTOR, CX3CL1, MARCKS, LRRC7, NPTN, CNTN1, UBE2V2, PTK2B, MARK2, DBN1	468	178	19234	3.69423	0.0814031	0.00653128	0.00643676
GOTERM_BP_DIRECT	GO:0007269	neurotransmitter secretion	8	1.61616	3.73218e-05	RIMS1, CLTB, PPT1, SYN3, SYN2, SYN1, SNAP91, SNCA	468	39	19234	8.43042	0.0980167	0.00657564	0.00648048
GOTERM_BP_DIRECT	GO:0016192	vesicle-mediated transport	17	3.43434	3.79769e-05	NAPA, NSF, RAB2B, ARL6, STX7, VPS33B, CLTA, RABEP1, SNX17, STX6, VTI1A, AP3S2, VPS45, VAMP2, STX1A, VTI1B, SPTBN2	468	203	19234	3.44173	0.0996486	0.00657564	0.00648048
GOTERM_BP_DIRECT	GO:0006891	intra-Golgi vesicle-mediated transport	7	1.41414	3.80645e-05	NSF, COG6, TRAPPC10, VTI1A, COG1, COPE, VTI1B	468	27	19234	10.6551	0.0998665	0.00657564	0.00648048
GOTERM_BP_DIRECT	GO:0072659	protein localization to plasma membrane	15	3.0303	5.94301e-05	SPTBN4, SEC23A, SEC16A, ANK2, ANK3, DLG1, NFASC, SCP2, PALM, BSG, MYADM, RAC1, SPTBN1, PACSIN1, CLASP2	468	167	19234	3.69146	0.151487	0.00966263	0.0095228
GOTERM_BP_DIRECT	GO:0051693	actin filament capping	5	1.0101	6.41459e-05	SPTBN4, TPM1, SPTAN1, SPTBN1, SPTBN2	468	10	19234	20.5491	0.162476	0.00984996	0.00970742
GOTERM_BP_DIRECT	GO:0016079	synaptic vesicle exocytosis	7	1.41414	7.17842e-05	STX7, CADPS, CPLX1, VAMP2, STX1A, SNCA, SPTBN2	468	30	19234	9.5896	0.179974	0.0104427	0.0102916
GOTERM_BP_DIRECT	GO:0007420	brain development	24	4.84848	8.22273e-05	NAPA, SMARCE1, DNMT1, ARL6, CTTNBP2, TMEM132A, BAIAP2, ACAT2, MTOR, DCLK1, MECP2, RPH3A, PPP3CA, MARCKS, NFASC, HERC1, PPT1, CNTN1, NCAM1, KIF21B, NOS1, PLCB1, CERS1, DBN1	468	388	19234	2.54216	0.203307	0.0110227	0.0108632
GOTERM_BP_DIRECT	GO:0061025	membrane fusion	8	1.61616	8.37472e-05	NAPA, NSFL1C, STX7, VPS33B, STX6, VAMP2, DNM1, STX1A	468	44	19234	7.47242	0.206647	0.0110227	0.0108632
GOTERM_BP_DIRECT	GO:0048488	synaptic vesicle endocytosis	8	1.61616	0.000314135	AMPH, VAMP2, DNM1, SH3GL2, STX1A, SNAP91, SNCA, PACSIN1	468	54	19234	6.08864	0.58038	0.0377509	0.0372045
GOTERM_BP_DIRECT	GO:0006906	vesicle fusion	7	1.41414	0.000327922	STX7, STX6, VTI1A, SNAP29, VAMP2, STX1A, VTI1B	468	39	19234	7.37662	0.596074	0.0377657	0.0372191
GOTERM_BP_DIRECT	GO:0050772	positive regulation of axonogenesis	7	1.41414	0.0004338	GOLGA2, MAP2K1, RUFY3, MAP6, NEFL, SNAP91, ROBO1	468	41	19234	7.01678	0.69859	0.0468351	0.0461573
GOTERM_BP_DIRECT	GO:0016358	dendrite development	8	1.61616	0.000440562	MECP2, MAP2, MAP1B, TRAPPC4, MAP1A, RAC1, BAIAP2, PPP1R9B	468	57	19234	5.76818	0.704173	0.0468351	0.0461573
GOTERM_BP_DIRECT	GO:0006888	ER to Golgi vesicle-mediated transport	11	2.22222	0.000463031	GOLGA2, TMED10, TFG, VAPA, TRAPPC4, SEC16A, TRAPPC12, VTI1A, TRAPPC8, COPE, VTI1B	468	114	19234	3.96562	0.721995	0.0474007	0.0467147
GOTERM_BP_DIRECT	GO:0031397	negative regulation of protein ubiquitination	8	1.61616	0.000490715	DNAJA1, PRKCG, UFL1, BAG2, NXN, PRKCE, GTPBP4, MTOR	468	58	19234	5.66873	0.742483	0.0484405	0.0477395
GOTERM_BP_DIRECT	GO:0030036	actin cytoskeleton organization	14	2.82828	0.00054933	DMTN, ACTN1, AGAP2, CDC42BPA, SSH2, CORO1C, ENAH, PDCL3, ITPKA, RAC1, WASF1, SPTAN1, SPTBN1, SPTBN2	468	183	19234	3.14413	0.781018	0.0523569	0.0515992
GOTERM_BP_DIRECT	GO:0006089	lactate metabolic process	4	0.808081	0.000727183	PFKFB2, LDHB, LDHA, MTCH2	468	8	19234	20.5491	0.8661	0.0648366	0.0638983
GOTERM_BP_DIRECT	GO:0048790	maintenance of presynaptic active zone structure	4	0.808081	0.000727183	RIMS1, PCLO, ERC1, ERC2	468	8	19234	20.5491	0.8661	0.0648366	0.0638983
GOTERM_BP_DIRECT	GO:0048812	neuron projection morphogenesis	9	1.81818	0.000842171	MAP2K1, ATXN2, DAB2IP, NEFL, RAC1, CLU, DCLK1, DBN1, PACSIN1	468	82	19234	4.51079	0.902582	0.0727425	0.0716898
GOTERM_BP_DIRECT	GO:0043001	Golgi to plasma membrane protein transport	6	1.21212	0.000967674	NSF, GGA1, ANK2, ANK3, VAMP2, SPTBN1	468	32	19234	7.70593	0.931158	0.0785942	0.0774568
GOTERM_BP_DIRECT	GO:0007416	synapse assembly	8	1.61616	0.000982439	MECP2, PCLO, MAP1B, AKAP5, ERC2, SDK2, SPTBN2, ADD2	468	65	19234	5.05825	0.933914	0.0785942	0.0774568
GOTERM_BP_DIRECT	GO:0033555	multicellular organismal response to stress	5	1.0101	0.000995224	MECP2, PPP3CA, HDAC5, NCAM1, NOS1	468	19	19234	10.8153	0.936211	0.0785942	0.0774568
GOTERM_BP_DIRECT	GO:0042177	negative regulation of protein catabolic process	7	1.41414	0.00114579	PRKCG, TMEM132A, AGAP2, SNX12, DAB2IP, SIRT2, RELA	468	49	19234	5.87118	0.957946	0.0879715	0.0866984
GOTERM_BP_DIRECT	GO:0035641	locomotory exploration behavior	5	1.0101	0.00122036	SLC4A7, MYG1, CRBN, PRKCE, LSAMP	468	20	19234	10.2746	0.965786	0.0911639	0.0898446
GOTERM_BP_DIRECT	GO:0051179	localization	6	1.21212	0.00128493	CPSF6, API5, RAC1, SNF8, ANK3, SNCA	468	34	19234	7.25264	0.971385	0.0919805	0.0906494
GOTERM_BP_DIRECT	GO:0051301	cell division	15	3.0303	0.00129784	RALBP1, PRKCE, CLTA, PDS5B, SMC3, TTC19, ZWINT, GNAI1, SIRT2, ENSA, CDC16, ANAPC4, MAP4, TPPP, CLASP2	468	226	19234	2.72776	0.97239	0.0919805	0.0906494
GOTERM_BP_DIRECT	GO:0045428	regulation of nitric oxide biosynthetic process	4	0.808081	0.00150273	PTK2B, SIRPA, CD47, RAC1	468	10	19234	16.4393	0.98434	0.0988939	0.0974627
GOTERM_BP_DIRECT	GO:0010591	regulation of lamellipodium assembly	4	0.808081	0.00150273	DMTN, TWF2, TWF1, RAC1	468	10	19234	16.4393	0.98434	0.0988939	0.0974627
GOTERM_BP_DIRECT	GO:0000338	protein deneddylation	4	0.808081	0.00150273	COPS4, COPS5, GPS1, COPS8	468	10	19234	16.4393	0.98434	0.0988939	0.0974627
GOTERM_BP_DIRECT	GO:0021766	hippocampus development	10	2.0202	0.00185465	MECP2, EIF2B4, PTPRS, CFL1, ATP2B4, PEBP1, NEFL, NEFM, AKAP5, PPP1R9B	468	114	19234	3.60511	0.994089	0.116506	0.11482
GOTERM_BP_DIRECT	GO:0014823	response to activity	10	2.0202	0.00185465	HDAC5, DNMT1, CFL1, PEBP1, NCAM1, NOS1, CBL, L1CAM, DBN1, MTOR	468	114	19234	3.60511	0.994089	0.116506	0.11482
GOTERM_BP_DIRECT	GO:2000369	regulation of clathrin-dependent endocytosis	4	0.808081	0.00202918	AAK1, SMAP1, SH3GL2, SNAP91	468	11	19234	14.9448	0.996355	0.121927	0.120163
GOTERM_BP_DIRECT	GO:0097091	synaptic vesicle clustering	4	0.808081	0.00202918	PCLO, SYN3, SYN2, SYN1	468	11	19234	14.9448	0.996355	0.121927	0.120163
GOTERM_BP_DIRECT	GO:0045055	regulated exocytosis	5	1.0101	0.00210567	PEX5L, TMED10, CADPS, VAMP2, STX1A	468	23	19234	8.93441	0.997051	0.123831	0.122039
GOTERM_BP_DIRECT	GO:0050821	protein stabilization	13	2.62626	0.00249906	USP7, WFS1, SEC16A, ANK2, ATP1B2, CLU, GTPBP4, RAB21, PDCL3, NCLN, BAG2, AAK1, SUGT1	468	191	19234	2.79727	0.999008	0.142535	0.140472
GOTERM_BP_DIRECT	GO:0021510	spinal cord development	7	1.41414	0.00252684	MECP2, PTPRS, NEFL, NEFM, AKAP5, MTOR, ROBO1	468	57	19234	5.04716	0.999082	0.142535	0.140472
GOTERM_BP_DIRECT	GO:0043949	regulation of cAMP-mediated signaling	4	0.808081	0.00265708	PEX5L, PRKAR2A, PDE2A, GNAI1	468	12	19234	13.6994	0.99936	0.146884	0.144758
GOTERM_BP_DIRECT	GO:0048260	positive regulation of receptor-mediated endocytosis	5	1.0101	0.00289513	RAB21, NSF, PPT1, CBL, CLU	468	25	19234	8.21966	0.999669	0.153887	0.15166
GOTERM_BP_DIRECT	GO:0034063	stress granule assembly	5	1.0101	0.00289513	ATXN2L, ATXN2, YTHDF3, CSDE1, UBAP2L	468	25	19234	8.21966	0.999669	0.153887	0.15166
GOTERM_BP_DIRECT	GO:0042775	mitochondrial ATP synthesis coupled electron transport	4	0.808081	0.00339238	DGUOK, MTCH2, COQ7, SNCA	468	13	19234	12.6456	0.999917	0.170483	0.168015
GOTERM_BP_DIRECT	GO:0090161	Golgi ribbon formation	4	0.808081	0.00339238	GOLGA2, STX6, VTI1A, MYO18A	468	13	19234	12.6456	0.999917	0.170483	0.168015
GOTERM_BP_DIRECT	GO:0006090	pyruvate metabolic process	4	0.808081	0.00339238	PFKFB2, LDHB, LDHA, ME1	468	13	19234	12.6456	0.999917	0.170483	0.168015
GOTERM_BP_DIRECT	GO:0046928	regulation of neurotransmitter secretion	5	1.0101	0.00442506	MEF2C, CAMK2A, CPLX1, SYN2, SNCA	468	28	19234	7.33898	0.999995	0.212529	0.209454
GOTERM_BP_DIRECT	GO:0045921	positive regulation of exocytosis	5	1.0101	0.00442506	RAB2B, CADPS, STX1A, SNCA, CLASP2	468	28	19234	7.33898	0.999995	0.212529	0.209454
GOTERM_BP_DIRECT	GO:0035902	response to immobilization stress	6	1.21212	0.00453663	GPI, GOT1, PTK2B, ANK3, SLC8A1, PPP1R9B	468	45	19234	5.47977	0.999997	0.212529	0.209454
GOTERM_BP_DIRECT	GO:0021762	substantia nigra development	6	1.21212	0.00453663	LDHA, UCHL1, BASP1, SEC16A, SIRT2, YWHAH	468	45	19234	5.47977	0.999997	0.212529	0.209454
GOTERM_BP_DIRECT	GO:0022038	corpus callosum development	5	1.0101	0.00503614	PTPRS, HERC1, RTN4RL2, KIF21B, CORO1C	468	29	19234	7.08591	0.999999	0.231998	0.228641
GOTERM_BP_DIRECT	GO:0030042	actin filament depolymerization	4	0.808081	0.00520585	CFL1, TWF2, TWF1, PPP1R9B	468	15	19234	10.9595	0.999999	0.23208	0.228722
GOTERM_BP_DIRECT	GO:0016081	synaptic vesicle docking	4	0.808081	0.00520585	RIMS1, VAMP2, STX1A, SPTBN2	468	15	19234	10.9595	0.999999	0.23208	0.228722
GOTERM_BP_DIRECT	GO:0007568	aging	18	3.63636	0.00529273	DNMT1, DNMT3A, PEBP1, ABAT, TYMS, CLU, RELA, CX3CL1, PPP1R9B, PPP3CA, PCMT1, SCP2, RNPEP, NCAM1, ALDOC, NOS1, DBN1, SNCA	468	349	19234	2.11968	1	0.232208	0.228848
GOTERM_BP_DIRECT	GO:0099504	synaptic vesicle cycle	3	0.606061	0.00560347	SYN3, SYN2, SYN1	468	5	19234	24.659	1	0.240564	0.237082
GOTERM_BP_DIRECT	GO:0007411	axon guidance	12	2.42424	0.00565725	ENAH, EFNB1, NFASC, GAP43, BSG, NPTN, CNTN1, RAC1, ANK3, L1CAM, NEO1, ROBO1	468	185	19234	2.66584	1	0.240564	0.237082
GOTERM_BP_DIRECT	GO:0043524	negative regulation of neuron apoptotic process	12	2.42424	0.00762585	PRKCG, MECP2, GPI, MEF2C, WFS1, AGAP2, UBE2V2, PPT1, PTK2B, NEFL, NOS1, SNCA	468	193	19234	2.55533	1	0.319361	0.314739
GOTERM_BP_DIRECT	GO:0048813	dendrite morphogenesis	6	1.21212	0.00774967	PPP3CA, MAP2, CAMK2A, MAP6, RAC1, DCLK1	468	51	19234	4.83509	1	0.319703	0.315076
GOTERM_BP_DIRECT	GO:0071277	cellular response to calcium ion	8	1.61616	0.00794233	NCSTN, MEF2C, DMTN, CPNE4, CPNE7, ITPKA, RASAL1, RASGRP2	468	94	19234	3.49773	1	0.322832	0.31816
GOTERM_BP_DIRECT	GO:0016310	phosphorylation	11	2.22222	0.00808207	DGKG, PRKCG, NADK2, PDXK, TOLLIP, ETNK1, ITPKA, TWF2, AKAP5, PI4K2A, MTOR	468	168	19234	2.69096	1	0.323751	0.319066
GOTERM_BP_DIRECT	GO:0031579	membrane raft organization	3	0.606061	0.00827054	DLG1, PPT1, MYADM	468	6	19234	20.5491	1	0.326568	0.321842
GOTERM_BP_DIRECT	GO:0008344	adult locomotory behavior	7	1.41414	0.00857788	MECP2, CSTB, INPP5F, PPT1, SEZ6L2, DNM1, SNCA	468	73	19234	3.94093	1	0.333933	0.329101
GOTERM_BP_DIRECT	GO:0030100	regulation of endocytosis	5	1.0101	0.00894175	SNX12, CDH13, SNAP91, PACSIN1, EPN2	468	34	19234	6.04387	1	0.343264	0.338296
GOTERM_BP_DIRECT	GO:0008360	regulation of cell shape	10	2.0202	0.00982333	DLG1, FMNL2, DMTN, TPM1, PALM, MSN, PTK2B, RAC1, BAIAP2, MYL12B	468	147	19234	2.7958	1	0.365065	0.359782
GOTERM_BP_DIRECT	GO:0030838	positive regulation of actin filament polymerization	6	1.21212	0.00983605	DLG1, PRKCE, PTK2B, RAC1, BAIAP2, MTOR	468	54	19234	4.56648	1	0.365065	0.359782
GOTERM_BP_DIRECT	GO:0007026	negative regulation of microtubule depolymerization	5	1.0101	0.0099059	MAP2, MAP1B, MAP1A, CLASP2, CAMSAP2	468	35	19234	5.87118	1	0.365065	0.359782
GOTERM_BP_DIRECT	GO:0032507	maintenance of protein location in cell	3	0.606061	0.0113936	MPRIP, ANK3, DBN1	468	7	19234	17.6136	1	0.403743	0.3979
GOTERM_BP_DIRECT	GO:0019674	NAD metabolic process	3	0.606061	0.0113936	NADK2, LDHB, LDHA	468	7	19234	17.6136	1	0.403743	0.3979
GOTERM_BP_DIRECT	GO:0045162	clustering of voltage-gated sodium channels	3	0.606061	0.0113936	SPTBN4, NFASC, ANK3	468	7	19234	17.6136	1	0.403743	0.3979
GOTERM_BP_DIRECT	GO:0051016	barbed-end actin filament capping	4	0.808081	0.0119238	TWF2, TWF1, ADD3, ADD2	468	20	19234	8.21966	1	0.405519	0.399651
GOTERM_BP_DIRECT	GO:0017157	regulation of exocytosis	5	1.0101	0.0120306	RAB21, NSF, PCLO, VAMP2, STX1A	468	37	19234	5.55382	1	0.405519	0.399651
GOTERM_BP_DIRECT	GO:0061077	chaperone-mediated protein folding	5	1.0101	0.0120306	FKBP1A, PDCL3, FKBP2, CLU, FKBP5	468	37	19234	5.55382	1	0.405519	0.399651
GOTERM_BP_DIRECT	GO:0015914	phospholipid transport	5	1.0101	0.0120306	SCP2, VAPA, PITPNM2, ESYT1, C2CD2L	468	37	19234	5.55382	1	0.405519	0.399651
GOTERM_BP_DIRECT	GO:0001933	negative regulation of protein phosphorylation	8	1.61616	0.0127888	DAB2IP, MYADM, PEBP1, SIRPA, SH3GL2, MTOR, SNCA, CORO1C	468	103	19234	3.1921	1	0.419178	0.413112
GOTERM_BP_DIRECT	GO:0048666	neuron development	7	1.41414	0.0131556	DGKG, MEF2C, MAP1B, NCAM1, SYN1, SNAP91, PACSIN1	468	80	19234	3.5961	1	0.419178	0.413112
GOTERM_BP_DIRECT	GO:0051496	positive regulation of stress fiber assembly	6	1.21212	0.0131766	LIMCH1, TPM1, CD47, RAC1, PPM1E, MTOR	468	58	19234	4.25155	1	0.419178	0.413112
GOTERM_BP_DIRECT	GO:0060999	positive regulation of dendritic spine development	5	1.0101	0.0131941	MECP2, PALM, CFL1, RAC1, MTOR	468	38	19234	5.40767	1	0.419178	0.413112
GOTERM_BP_DIRECT	GO:2000463	positive regulation of excitatory postsynaptic potential	5	1.0101	0.0131941	RIMS1, PTK2B, BAIAP2, DBN1, STX1A	468	38	19234	5.40767	1	0.419178	0.413112
GOTERM_BP_DIRECT	GO:0051017	actin filament bundle assembly	5	1.0101	0.0144269	MARCKS, DMTN, ACTN1, BAIAP2, ADD2	468	39	19234	5.26901	1	0.453135	0.446577
GOTERM_BP_DIRECT	GO:0032984	macromolecular complex disassembly	3	0.606061	0.0149491	NAPA, NSF, AKAP5	468	8	19234	15.4119	1	0.459104	0.45246
GOTERM_BP_DIRECT	GO:0071709	membrane assembly	3	0.606061	0.0149491	ANK2, ANK3, SPTBN1	468	8	19234	15.4119	1	0.459104	0.45246
GOTERM_BP_DIRECT	GO:0048148	behavioral response to cocaine	4	0.808081	0.0155423	HOMER1, ABAT, NOS1, SNCA	468	22	19234	7.47242	1	0.472075	0.465243
GOTERM_BP_DIRECT	GO:0006914	autophagy	9	1.81818	0.0166573	ATG3, HERC1, TRAPPC4, SEC16A, TOLLIP, VTI1A, VPS13A, CHMP7, SIRT2	468	134	19234	2.76033	1	0.500442	0.4932
GOTERM_BP_DIRECT	GO:0007611	learning or memory	7	1.41414	0.017323	PRKCG, GPI, NCSTN, MEF2C, SHC3, CALB1, NCAM1	468	85	19234	3.38457	1	0.514846	0.507396
GOTERM_BP_DIRECT	GO:0031589	cell-substrate adhesion	4	0.808081	0.0175577	MARCKS, TTYH1, PRKCE, ATP1B2	468	23	19234	7.14753	1	0.516272	0.508801
GOTERM_BP_DIRECT	GO:0045732	positive regulation of protein catabolic process	7	1.41414	0.0192181	NSF, GGA1, FAF1, HECW1, DAB2IP, MSN, SNF8	468	87	19234	3.30676	1	0.559144	0.551052
GOTERM_BP_DIRECT	GO:0032456	endocytic recycling	6	1.21212	0.019501	SNX17, STX6, SNX12, VTI1A, CCDC22, SNF8	468	64	19234	3.85296	1	0.561466	0.55334
GOTERM_BP_DIRECT	GO:2000300	regulation of synaptic vesicle exocytosis	7	1.41414	0.0202166	PRKCG, RIMS1, PRKCE, GIPC1, SNAP29, SYN1, PPFIA2	468	88	19234	3.26918	1	0.576069	0.567732
GOTERM_BP_DIRECT	GO:0032570	response to progesterone	6	1.21212	0.0207185	GPI, GABRB1, PDXK, MAP2, TYMS, RELA	468	65	19234	3.79369	1	0.584346	0.575889
GOTERM_BP_DIRECT	GO:0002028	regulation of sodium ion transport	4	0.808081	0.0220051	SPTBN4, NOS1, SLC8A1, YWHAH	468	25	19234	6.57573	1	0.602198	0.593483
GOTERM_BP_DIRECT	GO:0030837	negative regulation of actin filament polymerization	4	0.808081	0.0220051	TWF2, MYADM, TWF1, SSH2	468	25	19234	6.57573	1	0.602198	0.593483
GOTERM_BP_DIRECT	GO:0006893	Golgi to plasma membrane transport	4	0.808081	0.0220051	GGA1, RABEP1, SEC16A, CCDC22	468	25	19234	6.57573	1	0.602198	0.593483
GOTERM_BP_DIRECT	GO:0006397	mRNA processing	9	1.81818	0.0227397	NUDT21, TCERG1, SF3A1, HNRNPA3, CPSF6, RBM26, THRAP3, NONO, CTNNBL1	468	142	19234	2.60482	1	0.602967	0.594241
GOTERM_BP_DIRECT	GO:0050882	voluntary musculoskeletal movement	3	0.606061	0.0232671	MAP1A, VTI1A, MTOR	468	10	19234	12.3295	1	0.602967	0.594241
GOTERM_BP_DIRECT	GO:1905274	regulation of modification of postsynaptic actin cytoskeleton	3	0.606061	0.0232671	MARCKS, CTTNBP2, BAIAP2	468	10	19234	12.3295	1	0.602967	0.594241
GOTERM_BP_DIRECT	GO:0006896	Golgi to vacuole transport	3	0.606061	0.0232671	VTI1A, AP3S2, VTI1B	468	10	19234	12.3295	1	0.602967	0.594241
GOTERM_BP_DIRECT	GO:0006346	methylation-dependent chromatin silencing	3	0.606061	0.0232671	DNMT1, DNMT3A, SMARCA4	468	10	19234	12.3295	1	0.602967	0.594241
GOTERM_BP_DIRECT	GO:1900026	positive regulation of substrate adhesion-dependent cell spreading	5	1.0101	0.0233421	DMTN, MYADM, RAC1, ARHGEF7, DBN1	468	45	19234	4.56648	1	0.602967	0.594241
GOTERM_BP_DIRECT	GO:0072583	clathrin-dependent endocytosis	4	0.808081	0.0244375	INPP5F, CLTB, CLTA, SNAP91	468	26	19234	6.32281	1	0.614046	0.60516
GOTERM_BP_DIRECT	GO:2001222	regulation of neuron migration	4	0.808081	0.0244375	NTNG2, CAMK2A, RAC1, NEO1	468	26	19234	6.32281	1	0.614046	0.60516
GOTERM_BP_DIRECT	GO:0022604	regulation of cell morphogenesis	4	0.808081	0.0244375	STRIP1, FMNL2, CFL1, RAC1	468	26	19234	6.32281	1	0.614046	0.60516
GOTERM_BP_DIRECT	GO:0010288	response to lead ion	5	1.0101	0.0250898	MECP2, DNMT1, DNMT3A, NCAM1, NOS1	468	46	19234	4.46721	1	0.62476	0.615718
GOTERM_BP_DIRECT	GO:0010507	negative regulation of autophagy	5	1.0101	0.0269144	GOLGA2, SLC7A5, HERC1, SIRT2, MTOR	468	47	19234	4.37216	1	0.6496	0.640199
GOTERM_BP_DIRECT	GO:0007052	mitotic spindle organization	5	1.0101	0.0269144	MECP2, RALBP1, DCTN2, MAP4, CLASP2	468	47	19234	4.37216	1	0.6496	0.640199
GOTERM_BP_DIRECT	GO:0007009	plasma membrane organization	4	0.808081	0.0270089	ANK2, ANK3, BAIAP2, SPTBN1	468	27	19234	6.08864	1	0.6496	0.640199
GOTERM_BP_DIRECT	GO:0042493	response to drug	21	4.24242	0.0276946	HDAC5, PDXK, DNMT1, DNMT3A, PEBP1, LPL, ABAT, TYMS, ADD3, ENO2, COQ7, YWHAZ, RELA, SLC8A1, PPP1R9B, LDHA, MAP1B, PTK2B, NCAM1, DBN1, SNCA	468	515	19234	1.67585	1	0.6496	0.640199
GOTERM_BP_DIRECT	GO:1903829	positive regulation of cellular protein localization	3	0.606061	0.0279866	MAP1A, NPTN, PPP1R9B	468	11	19234	11.2086	1	0.6496	0.640199
GOTERM_BP_DIRECT	GO:0019896	axonal transport of mitochondrion	3	0.606061	0.0279866	UCHL1, MAP6, NEFL	468	11	19234	11.2086	1	0.6496	0.640199
GOTERM_BP_DIRECT	GO:0051128	regulation of cellular component organization	3	0.606061	0.0279866	PTPRS, MTOR, CLASP2	468	11	19234	11.2086	1	0.6496	0.640199
GOTERM_BP_DIRECT	GO:1905146	lysosomal protein catabolic process	3	0.606061	0.0279866	CCDC115, PSAP, VPS13A	468	11	19234	11.2086	1	0.6496	0.640199
GOTERM_BP_DIRECT	GO:0045727	positive regulation of translation	7	1.41414	0.0282026	YTHDF3, DDX39B, PTK2B, EIF3E, LARP4B, EIF4G3, MTOR	468	95	19234	3.0283	1	0.6496	0.640199
GOTERM_BP_DIRECT	GO:0007616	long-term memory	5	1.0101	0.0288164	MECP2, CALB1, CAMK4, PCDH8, MTOR	468	48	19234	4.28107	1	0.65193	0.642495
GOTERM_BP_DIRECT	GO:0045773	positive regulation of axon extension	5	1.0101	0.0288164	MAP1B, RUFY3, TWF2, L1CAM, DBN1	468	48	19234	4.28107	1	0.65193	0.642495
GOTERM_BP_DIRECT	GO:0061003	positive regulation of dendritic spine morphogenesis	4	0.808081	0.0297189	MARCKS, ITPKA, BAIAP2, DBN1	468	28	19234	5.87118	1	0.65193	0.642495
GOTERM_BP_DIRECT	GO:0051262	protein tetramerization	4	0.808081	0.0297189	NUDT21, CPSF6, HOMER1, SNCA	468	28	19234	5.87118	1	0.65193	0.642495
GOTERM_BP_DIRECT	GO:0098974	postsynaptic actin cytoskeleton organization	4	0.808081	0.0297189	RAC1, ARHGEF7, DBN1, SH3GL2	468	28	19234	5.87118	1	0.65193	0.642495
GOTERM_BP_DIRECT	GO:0070584	mitochondrion morphogenesis	4	0.808081	0.0297189	PNPT1, POLDIP2, WASF1, COQ7	468	28	19234	5.87118	1	0.65193	0.642495
GOTERM_BP_DIRECT	GO:0010243	response to organonitrogen compound	6	1.21212	0.0306337	PTK2B, PEBP1, ALDOC, NOS1, PLCB1, PPP1R9B	468	72	19234	3.42486	1	0.666705	0.657056
GOTERM_BP_DIRECT	GO:0009636	response to toxic substance	8	1.61616	0.0317164	PRKCG, GABRB1, PDXK, DNMT1, DNMT3A, PEBP1, NEFL, TYMS	468	124	19234	2.6515	1	0.681771	0.671904
GOTERM_BP_DIRECT	GO:0007612	learning	6	1.21212	0.0322554	MECP2, GMFB, PAK6, AMPH, PLCB1, PPP1R9B	468	73	19234	3.37794	1	0.681771	0.671904
GOTERM_BP_DIRECT	GO:0061564	axon development	4	0.808081	0.032567	ANK3, L1CAM, MARK2, CAMSAP2	468	29	19234	5.66873	1	0.681771	0.671904
GOTERM_BP_DIRECT	GO:0099509	regulation of presynaptic cytosolic calcium ion concentration	4	0.808081	0.032567	MARCKSL1, CALB1, ERC1, ERC2	468	29	19234	5.66873	1	0.681771	0.671904
GOTERM_BP_DIRECT	GO:0034109	homotypic cell-cell adhesion	3	0.606061	0.0330526	CXADR, NCAM1, L1CAM	468	12	19234	10.2746	1	0.681771	0.671904
GOTERM_BP_DIRECT	GO:0098885	modification of postsynaptic actin cytoskeleton	3	0.606061	0.0330526	CFL1, ITPKA, WASF1	468	12	19234	10.2746	1	0.681771	0.671904
GOTERM_BP_DIRECT	GO:0014012	peripheral nervous system axon regeneration	3	0.606061	0.0330526	MAP1B, NEFL, NCAM1	468	12	19234	10.2746	1	0.681771	0.671904
GOTERM_BP_DIRECT	GO:0043547	positive regulation of GTPase activity	10	2.0202	0.0340063	MAP2K1, RALBP1, DOCK7, CHN1, SMCR8, AMPH, EVI5L, RASGRP2, ARHGEF7, CX3CL1	468	182	19234	2.25815	1	0.696248	0.686172
GOTERM_BP_DIRECT	GO:0007156	homophilic cell adhesion via plasma membrane adhesion molecules	9	1.81818	0.0345629	PCDH10, PCDH8, BSG, NPTN, CDH13, PCDHA2, L1CAM, SDK2, ROBO1	468	154	19234	2.40185	1	0.702441	0.692275
GOTERM_BP_DIRECT	GO:1903076	regulation of protein localization to plasma membrane	4	0.808081	0.035552	STX7, CAMK2A, SPTBN1, VTI1B	468	30	19234	5.47977	1	0.712071	0.701766
GOTERM_BP_DIRECT	GO:0060252	positive regulation of glial cell proliferation	4	0.808081	0.035552	MECP2, SLC7A5, UFL1, MTOR	468	30	19234	5.47977	1	0.712071	0.701766
GOTERM_BP_DIRECT	GO:0009410	response to xenobiotic stimulus	21	4.24242	0.0373977	HDAC5, PDXK, DNMT1, DNMT3A, PEBP1, LPL, ABAT, TYMS, ADD3, ENO2, COQ7, YWHAZ, RELA, SLC8A1, PPP1R9B, LDHA, MAP1B, PTK2B, NCAM1, DBN1, SNCA	468	534	19234	1.61622	1	0.737188	0.72652
GOTERM_BP_DIRECT	GO:0007399	nervous system development	12	2.42424	0.0380504	EFNB1, MEF2C, GAP43, MAP1B, RUFY3, PPT1, VPS13A, ANK2, NAV1, DBN1, SMARCA4, PPP1R9B	468	246	19234	2.00479	1	0.737188	0.72652
GOTERM_BP_DIRECT	GO:1905907	negative regulation of amyloid fibril formation	3	0.606061	0.0384453	PFDN5, CLU, PFDN6	468	13	19234	9.48422	1	0.737188	0.72652
GOTERM_BP_DIRECT	GO:0048681	negative regulation of axon regeneration	3	0.606061	0.0384453	PTPRS, INPP5F, NEO1	468	13	19234	9.48422	1	0.737188	0.72652
GOTERM_BP_DIRECT	GO:0016242	negative regulation of macroautophagy	3	0.606061	0.0384453	POLDIP2, SMCR8, MTOR	468	13	19234	9.48422	1	0.737188	0.72652
GOTERM_BP_DIRECT	GO:0008089	anterograde axonal transport	4	0.808081	0.0386731	RAB21, NEFL, AP3S2, ANK3	468	31	19234	5.30301	1	0.737188	0.72652
GOTERM_BP_DIRECT	GO:0010592	positive regulation of lamellipodium assembly	4	0.808081	0.0386731	CFL1, TWF2, RAC1, MTOR	468	31	19234	5.30301	1	0.737188	0.72652
GOTERM_BP_DIRECT	GO:0043278	response to morphine	5	1.0101	0.0395003	PRKCG, GPI, PRKCE, RELA, MTOR	468	53	19234	3.8772	1	0.747801	0.736979
GOTERM_BP_DIRECT	GO:0051591	response to cAMP	6	1.21212	0.0411604	LDHA, PNPT1, BSG, PTK2B, PEBP1, RELA	468	78	19234	3.16141	1	0.769339	0.758205
GOTERM_BP_DIRECT	GO:0090630	activation of GTPase activity	7	1.41414	0.0411947	SGSM1, DOCK7, AGAP2, TBC1D13, PTK2B, EVI5L, CORO1C	468	104	19234	2.76623	1	0.769339	0.758205
GOTERM_BP_DIRECT	GO:0031529	ruffle organization	3	0.606061	0.0441461	TPM1, RAC1, MTOR	468	14	19234	8.80678	1	0.788786	0.777371
GOTERM_BP_DIRECT	GO:0098789	pre-mRNA cleavage required for polyadenylation	3	0.606061	0.0441461	NUDT21, CPSF6, CSTF2	468	14	19234	8.80678	1	0.788786	0.777371
GOTERM_BP_DIRECT	GO:0035493	SNARE complex assembly	3	0.606061	0.0441461	VAMP2, STX1A, SNCA	468	14	19234	8.80678	1	0.788786	0.777371
GOTERM_BP_DIRECT	GO:0031915	positive regulation of synaptic plasticity	3	0.606061	0.0441461	MECP2, CFL1, DBN1	468	14	19234	8.80678	1	0.788786	0.777371
GOTERM_BP_DIRECT	GO:0071872	cellular response to epinephrine stimulus	3	0.606061	0.0441461	ATP2B4, NOS1, SIRT2	468	14	19234	8.80678	1	0.788786	0.777371
GOTERM_BP_DIRECT	GO:0031334	positive regulation of protein complex assembly	5	1.0101	0.0443255	CRBN, FAF1, DAB2IP, TPPP, CLU	468	55	19234	3.73621	1	0.788786	0.777371
GOTERM_BP_DIRECT	GO:0032880	regulation of protein localization	7	1.41414	0.044519	FKBP1A, UFL1, DLG1, ATCAY, MAP2, STX6, AAK1	468	106	19234	2.71404	1	0.788786	0.777371
GOTERM_BP_DIRECT	GO:0071363	cellular response to growth factor stimulus	7	1.41414	0.044519	SLC4A7, MEF2C, MAP1B, TWF2, PPP2R5D, NOS1, CLU	468	106	19234	2.71404	1	0.788786	0.777371
GOTERM_BP_DIRECT	GO:0032956	regulation of actin cytoskeleton organization	6	1.21212	0.0450991	DMTN, TWF2, RAC1, BAIAP2, MTOR, CLASP2	468	80	19234	3.08237	1	0.792769	0.781296
GOTERM_BP_DIRECT	GO:0000413	protein peptidyl-prolyl isomerization	4	0.808081	0.0453175	FKBP1A, FKBP2, FKBP15, FKBP5	468	33	19234	4.98161	1	0.792769	0.781296
GOTERM_BP_DIRECT	GO:0071466	cellular response to xenobiotic stimulus	7	1.41414	0.0462422	UCHL1, MEF2C, PPP1R12A, PDE2A, PPM1E, CERS1, PPP1R9B	468	107	19234	2.68867	1	0.798755	0.787196
GOTERM_BP_DIRECT	GO:0000278	mitotic cell cycle	8	1.61616	0.0467328	VCPIP1, MAP2K1, PPP1R12A, DCTN2, TTYH1, DNMT3A, ENSA, CDH13	468	135	19234	2.43545	1	0.798755	0.787196
GOTERM_BP_DIRECT	GO:1903645	negative regulation of chaperone-mediated protein folding	2	0.40404	0.0479716	PDCL3, PDCD5	468	2	19234	41.0983	1	0.798755	0.787196
GOTERM_BP_DIRECT	GO:0010752	regulation of cGMP-mediated signaling	2	0.40404	0.0479716	PDE2A, PTK2B	468	2	19234	41.0983	1	0.798755	0.787196
GOTERM_BP_DIRECT	GO:0010603	regulation of cytoplasmic mRNA processing body assembly	2	0.40404	0.0479716	ATXN2L, ATXN2	468	2	19234	41.0983	1	0.798755	0.787196
GOTERM_BP_DIRECT	GO:0071349	cellular response to interleukin-12	2	0.40404	0.0479716	SIRPA, CD47	468	2	19234	41.0983	1	0.798755	0.787196
GOTERM_BP_DIRECT	GO:0045105	intermediate filament polymerization or depolymerization	2	0.40404	0.0479716	NEFL, NEFM	468	2	19234	41.0983	1	0.798755	0.787196
GOTERM_BP_DIRECT	GO:0000964	mitochondrial RNA 5'-end processing	2	0.40404	0.0479716	PNPT1, TRMT10C	468	2	19234	41.0983	1	0.798755	0.787196
GOTERM_BP_DIRECT	GO:0051928	positive regulation of calcium ion transport	4	0.808081	0.0488377	HOMER1, WFS1, CAMK2A, ANK2	468	34	19234	4.83509	1	0.803497	0.791869
GOTERM_BP_DIRECT	GO:0001578	microtubule bundle formation	4	0.808081	0.0488377	MAP2, MAP1B, NAV1, TPPP	468	34	19234	4.83509	1	0.803497	0.791869
GOTERM_BP_DIRECT	GO:0099566	regulation of postsynaptic cytosolic calcium ion concentration	3	0.606061	0.050137	CALB1, SYNPO, SLC8A1	468	15	19234	8.21966	1	0.810401	0.798673
GOTERM_BP_DIRECT	GO:0019752	carboxylic acid metabolic process	3	0.606061	0.050137	LDHA, PCCA, MCCC1	468	15	19234	8.21966	1	0.810401	0.798673
GOTERM_BP_DIRECT	GO:0043267	negative regulation of potassium ion transport	3	0.606061	0.050137	PTK2B, AKAP5, NOS1	468	15	19234	8.21966	1	0.810401	0.798673
GOTERM_BP_DIRECT	GO:0009749	response to glucose	7	1.41414	0.0516576	PFKFB2, EIF2B4, LDHA, ENSA, PTK2B, SLC8A1, VAMP2	468	110	19234	2.61535	1	0.830126	0.818113
GOTERM_BP_DIRECT	GO:1903078	positive regulation of protein localization to plasma membrane	5	1.0101	0.0521542	DLG1, ATP2B4, AKAP5, SPTBN1, PPP1R9B	468	58	19234	3.54296	1	0.833262	0.821203
GOTERM_BP_DIRECT	GO:0000398	mRNA splicing, via spliceosome	9	1.81818	0.0529252	RBM17, SF3A1, HNRNPA3, DDX39B, NONO, SNRPB2, BCAS2, SNRPA, SF1	468	168	19234	2.20169	1	0.84072	0.828554
GOTERM_BP_DIRECT	GO:0035904	aorta development	4	0.808081	0.0562651	SNX17, PDE2A, SMARCA4, ROBO1	468	36	19234	4.56648	1	0.880738	0.867992
GOTERM_BP_DIRECT	GO:0043113	receptor clustering	4	0.808081	0.0562651	DLG1, ARHGEF9, LRRC7, AKAP5	468	36	19234	4.56648	1	0.880738	0.867992
GOTERM_BP_DIRECT	GO:1990416	cellular response to brain-derived neurotrophic factor stimulus	3	0.606061	0.0564004	DLG1, WASF1, SH3GL2	468	16	19234	7.70593	1	0.880738	0.867992
GOTERM_BP_DIRECT	GO:0071364	cellular response to epidermal growth factor stimulus	5	1.0101	0.0577646	CFL1, DAB2IP, BAIAP2, CBL, PPP1R9B	468	60	19234	3.42486	1	0.896974	0.883994
GOTERM_BP_DIRECT	GO:0016477	cell migration	13	2.62626	0.0587145	NTNG2, SHROOM2, CDC42BPA, L1CAM, PPP1R9B, CORO1C, FMNL2, MYO18A, SIRPA, RAC1, CD47, MEGF9, CLASP2	468	297	19234	1.79892	1	0.905413	0.89231
GOTERM_BP_DIRECT	GO:0008380	RNA splicing	7	1.41414	0.0594566	TCERG1, HNRNPA3, DDX39B, THRAP3, NONO, CTNNBL1, SRSF11	468	114	19234	2.52358	1	0.905413	0.89231
GOTERM_BP_DIRECT	GO:0048870	cell motility	4	0.808081	0.0601681	MAP2K1, DST, CFL1, RAC1	468	37	19234	4.44306	1	0.905413	0.89231
GOTERM_BP_DIRECT	GO:0048168	regulation of neuronal synaptic plasticity	4	0.808081	0.0601681	CAMK2A, RAC1, NCDN, SNCA	468	37	19234	4.44306	1	0.905413	0.89231
GOTERM_BP_DIRECT	GO:0060976	coronary vasculature development	4	0.808081	0.0601681	SNX17, PDE2A, SMARCA4, ROBO1	468	37	19234	4.44306	1	0.905413	0.89231
GOTERM_BP_DIRECT	GO:0043087	regulation of GTPase activity	6	1.21212	0.0606011	RALBP1, CHN1, DAB2IP, RASAL1, OCRL, MTOR	468	87	19234	2.83436	1	0.905413	0.89231
GOTERM_BP_DIRECT	GO:0002931	response to ischemia	6	1.21212	0.0606011	UCHL1, MEF2C, CAMK2A, PTK2B, CX3CL1, RELA	468	87	19234	2.83436	1	0.905413	0.89231
GOTERM_BP_DIRECT	GO:0050790	regulation of catalytic activity	17	3.43434	0.062799	SEC23A, RALBP1, RANBP3, RGS19, PPP1R12A, PRKCE, AGAP2, ELP3, PPP2R5D, ARHGAP23, ARFGAP2, ARHGEF9, RABEP1, SIRPA, PLCB1, ARHGEF7, SMAP1	468	433	19234	1.61356	1	0.915316	0.90207
GOTERM_BP_DIRECT	GO:0051279	regulation of release of sequestered calcium ion into cytosol	3	0.606061	0.0629197	PRKCE, PTK2B, ANK2	468	17	19234	7.25264	1	0.915316	0.90207
GOTERM_BP_DIRECT	GO:0001921	positive regulation of receptor recycling	3	0.606061	0.0629197	NSF, INPP5F, SNCA	468	17	19234	7.25264	1	0.915316	0.90207
GOTERM_BP_DIRECT	GO:0060074	synapse maturation	3	0.606061	0.0629197	PALM, NEFL, SEZ6L2	468	17	19234	7.25264	1	0.915316	0.90207
GOTERM_BP_DIRECT	GO:0051895	negative regulation of focal adhesion assembly	3	0.606061	0.0629197	DMTN, CLASP2, CORO1C	468	17	19234	7.25264	1	0.915316	0.90207
GOTERM_BP_DIRECT	GO:0030032	lamellipodium assembly	4	0.808081	0.0641945	DMTN, CDH13, RAC1, ARHGEF7	468	38	19234	4.32614	1	0.92249	0.90914
GOTERM_BP_DIRECT	GO:0006470	protein dephosphorylation	8	1.61616	0.0675847	PPP3CA, PTPRS, PPP1R12A, PPM1L, PPP2R5D, SSH2, PPM1E, PPM1G	468	147	19234	2.23664	1	0.92249	0.90914
GOTERM_BP_DIRECT	GO:0007155	cell adhesion	15	3.0303	0.0677384	PCDH10, PRKCE, PCDH8, LSAMP, CX3CL1, DLG1, NFASC, BSG, NPTN, CNTN1, PTK2B, NCAM1, RAC1, CD47, NEO1	468	370	19234	1.66615	1	0.92249	0.90914
GOTERM_BP_DIRECT	GO:0051489	regulation of filopodium assembly	3	0.606061	0.0696789	GAP43, DMTN, DBN1	468	18	19234	6.84972	1	0.92249	0.90914
GOTERM_BP_DIRECT	GO:0014898	cardiac muscle hypertrophy in response to stress	3	0.606061	0.0696789	PPP3CA, MEF2C, INPP5F	468	18	19234	6.84972	1	0.92249	0.90914
GOTERM_BP_DIRECT	GO:2000310	regulation of NMDA receptor activity	3	0.606061	0.0696789	RPH3A, MEF2C, PTK2B	468	18	19234	6.84972	1	0.92249	0.90914
GOTERM_BP_DIRECT	GO:0048268	clathrin coat assembly	3	0.606061	0.0696789	CLTB, CLTA, SNAP91	468	18	19234	6.84972	1	0.92249	0.90914
GOTERM_BP_DIRECT	GO:0006096	glycolytic process	5	1.0101	0.0699099	PFKFB2, GPI, ALDOC, ENO2, PFKP	468	64	19234	3.2108	1	0.92249	0.90914
GOTERM_BP_DIRECT	GO:0042098	T cell proliferation	5	1.0101	0.0699099	FKBP1A, EFNB1, DLG1, NCSTN, MSN	468	64	19234	3.2108	1	0.92249	0.90914
GOTERM_BP_DIRECT	GO:0007219	Notch signaling pathway	7	1.41414	0.0701398	MECP2, NCSTN, GOT1, RPS19, CNTN1, SORBS2, EPN2	468	119	19234	2.41755	1	0.92249	0.90914
GOTERM_BP_DIRECT	GO:0065003	macromolecular complex assembly	7	1.41414	0.0701398	AFG3L1, RIMS1, DMTN, NEMF, DLGAP3, VAMP2, ADD2	468	119	19234	2.41755	1	0.92249	0.90914
GOTERM_BP_DIRECT	GO:0009408	response to heat	6	1.21212	0.0706577	DNAJA1, EIF2B4, DNMT1, PEBP1, NOS1, MTOR	468	91	19234	2.70978	1	0.92249	0.90914
GOTERM_BP_DIRECT	GO:0050432	catecholamine secretion	2	0.40404	0.0710891	MECP2, CADPS	468	3	19234	27.3989	1	0.92249	0.90914
GOTERM_BP_DIRECT	GO:0010424	DNA methylation on cytosine within a CG sequence	2	0.40404	0.0710891	DNMT1, SMARCA4	468	3	19234	27.3989	1	0.92249	0.90914
GOTERM_BP_DIRECT	GO:1901953	positive regulation of anterograde dense core granule transport	2	0.40404	0.0710891	MECP2, MAP2	468	3	19234	27.3989	1	0.92249	0.90914
GOTERM_BP_DIRECT	GO:1901660	calcium ion export	2	0.40404	0.0710891	ATP2B4, SLC8A1	468	3	19234	27.3989	1	0.92249	0.90914
GOTERM_BP_DIRECT	GO:0031114	regulation of microtubule depolymerization	2	0.40404	0.0710891	MAP1B, MAP1A	468	3	19234	27.3989	1	0.92249	0.90914
GOTERM_BP_DIRECT	GO:0033693	neurofilament bundle assembly	2	0.40404	0.0710891	NEFL, NEFM	468	3	19234	27.3989	1	0.92249	0.90914
GOTERM_BP_DIRECT	GO:0035494	SNARE complex disassembly	2	0.40404	0.0710891	NAPA, NSF	468	3	19234	27.3989	1	0.92249	0.90914
GOTERM_BP_DIRECT	GO:2000124	regulation of endocannabinoid signaling pathway	2	0.40404	0.0710891	CAMK2A, ABHD6	468	3	19234	27.3989	1	0.92249	0.90914
GOTERM_BP_DIRECT	GO:1903748	negative regulation of establishment of protein localization to mitochondrion	2	0.40404	0.0710891	DNAJA1, HSPH1	468	3	19234	27.3989	1	0.92249	0.90914
GOTERM_BP_DIRECT	GO:1990120	messenger ribonucleoprotein complex assembly	2	0.40404	0.0710891	NUDT21, CPSF6	468	3	19234	27.3989	1	0.92249	0.90914
GOTERM_BP_DIRECT	GO:0032776	DNA methylation on cytosine	2	0.40404	0.0710891	DNMT1, DNMT3A	468	3	19234	27.3989	1	0.92249	0.90914
GOTERM_BP_DIRECT	GO:0021987	cerebral cortex development	7	1.41414	0.072401	MECP2, DLG1, PTPRS, NEFL, NEFM, PLCB1, PPP1R9B	468	120	19234	2.3974	1	0.935123	0.921591
GOTERM_BP_DIRECT	GO:0098609	cell-cell adhesion	9	1.81818	0.0766047	NFASC, DLG1, CXADR, TTYH1, LRRC7, CNTN1, CDH13, NEO1, CX3CL1	468	182	19234	2.03233	1	0.949993	0.936245
GOTERM_BP_DIRECT	GO:0018105	peptidyl-serine phosphorylation	9	1.81818	0.0766047	PRKCG, CAMK4, PRKCE, CAMK2A, PDK3, MARK3, DCLK1, MARK2, MTOR	468	182	19234	2.03233	1	0.949993	0.936245
GOTERM_BP_DIRECT	GO:0070498	interleukin-1-mediated signaling pathway	3	0.606061	0.0766625	TOLLIP, PLCB1, RELA	468	19	19234	6.4892	1	0.949993	0.936245
GOTERM_BP_DIRECT	GO:2000060	positive regulation of protein ubiquitination involved in ubiquitin-dependent protein catabolic process	3	0.606061	0.0766625	PTK2B, CCDC22, CLU	468	19	19234	6.4892	1	0.949993	0.936245
GOTERM_BP_DIRECT	GO:0021702	cerebellar Purkinje cell differentiation	3	0.606061	0.0766625	ATXN2, HERC1, PSAP	468	19	19234	6.4892	1	0.949993	0.936245
GOTERM_BP_DIRECT	GO:0035418	protein localization to synapse	3	0.606061	0.0766625	PCLO, HOMER1, BAIAP2	468	19	19234	6.4892	1	0.949993	0.936245
GOTERM_BP_DIRECT	GO:0003407	neural retina development	3	0.606061	0.0766625	BSG, ATP2B4, SMARCA4	468	19	19234	6.4892	1	0.949993	0.936245
GOTERM_BP_DIRECT	GO:0048278	vesicle docking	3	0.606061	0.0766625	STX7, STX6, STX1A	468	19	19234	6.4892	1	0.949993	0.936245
GOTERM_BP_DIRECT	GO:0071361	cellular response to ethanol	4	0.808081	0.0769893	PRKCE, DNMT3A, L1CAM, SPTBN2	468	41	19234	4.00959	1	0.949993	0.936245
GOTERM_BP_DIRECT	GO:0045776	negative regulation of blood pressure	4	0.808081	0.0769893	SCPEP1, RNPEP, ABAT, NOS1	468	41	19234	4.00959	1	0.949993	0.936245
GOTERM_BP_DIRECT	GO:0035556	intracellular signal transduction	16	3.23232	0.0813881	DGKG, PRKCG, MAP2K1, SHC3, PRKCE, RASAL1, CDC42BPA, DCLK1, SRPK1, CAMK4, CHN1, PAK6, PLCB1, ARHGEF7, MARK3, MARK2	468	415	19234	1.58451	1	0.994454	0.980062
GOTERM_BP_DIRECT	GO:0030010	establishment of cell polarity	4	0.808081	0.0814844	MAP2, CFL1, MARK2, CLASP2	468	42	19234	3.91412	1	0.994454	0.980062
GOTERM_BP_DIRECT	GO:0006468	protein phosphorylation	21	4.24242	0.0816719	PRKCG, MAP2K4, MAP2K1, PRKCE, CAMK2A, CDC42BPA, YWHAZ, MTOR, DCLK1, CAMKK2, SRPK1, DGUOK, CAMK4, CFL1, AAK1, PAK6, PDK3, PTK2B, COPS8, MARK3, MARK2	468	587	19234	1.4703	1	0.994454	0.980062
GOTERM_BP_DIRECT	GO:0071498	cellular response to fluid shear stress	3	0.606061	0.0838557	HDAC5, MEF2C, PTK2B	468	20	19234	6.16474	1	1	0.985885
GOTERM_BP_DIRECT	GO:0033189	response to vitamin A	4	0.808081	0.0860902	DNMT1, MAP1B, DNMT3A, TYMS	468	43	19234	3.8231	1	1	0.985885
GOTERM_BP_DIRECT	GO:1990000	amyloid fibril formation	3	0.606061	0.0912442	FKBP1A, CSTB, SNCA	468	21	19234	5.87118	1	1	0.985885
GOTERM_BP_DIRECT	GO:0043086	negative regulation of catalytic activity	7	1.41414	0.091972	PPP1R2, PPP1R14C, RNH1, PPP1R12A, YWHAB, ENSA, FRY	468	128	19234	2.24756	1	1	0.985885
GOTERM_BP_DIRECT	GO:0035690	cellular response to drug	6	1.21212	0.0933343	UCHL1, MEF2C, PPP1R12A, PPM1E, CERS1, PPP1R9B	468	99	19234	2.49081	1	1	0.985885
GOTERM_BP_DIRECT	GO:0072660	maintenance of protein location in plasma membrane	2	0.40404	0.0936465	ANK2, ANK3	468	4	19234	20.5491	1	1	0.985885
GOTERM_BP_DIRECT	GO:0097338	response to clozapine	2	0.40404	0.0936465	PRKAR2A, PPP1R9B	468	4	19234	20.5491	1	1	0.985885
GOTERM_BP_DIRECT	GO:1903423	positive regulation of synaptic vesicle recycling	2	0.40404	0.0936465	PCLO, DNM1	468	4	19234	20.5491	1	1	0.985885
GOTERM_BP_DIRECT	GO:0099547	regulation of translation at synapse, modulating synaptic transmission	2	0.40404	0.0936465	CPEB2, MTOR	468	4	19234	20.5491	1	1	0.985885
GOTERM_BP_DIRECT	GO:0033353	S-adenosylmethionine cycle	2	0.40404	0.0936465	AHCYL2, AHCY	468	4	19234	20.5491	1	1	0.985885
GOTERM_BP_DIRECT	GO:0051612	negative regulation of serotonin uptake	2	0.40404	0.0936465	NOS1, SNCA	468	4	19234	20.5491	1	1	0.985885
GOTERM_BP_DIRECT	GO:1903937	response to acrylamide	2	0.40404	0.0936465	NEFL, NEFM	468	4	19234	20.5491	1	1	0.985885
GOTERM_BP_DIRECT	GO:0016189	synaptic vesicle to endosome fusion	2	0.40404	0.0936465	STX6, VTI1A	468	4	19234	20.5491	1	1	0.985885
GOTERM_BP_DIRECT	GO:1903926	cellular response to bisphenol A	2	0.40404	0.0936465	DNMT1, DNMT3A	468	4	19234	20.5491	1	1	0.985885
GOTERM_BP_DIRECT	GO:0090327	negative regulation of locomotion involved in locomotory behavior	2	0.40404	0.0936465	MECP2, DBN1	468	4	19234	20.5491	1	1	0.985885
GOTERM_BP_DIRECT	GO:0032095	regulation of response to food	2	0.40404	0.0936465	PRKCG, MTOR	468	4	19234	20.5491	1	1	0.985885
GOTERM_BP_DIRECT	GO:0051668	localization within membrane	2	0.40404	0.0936465	CDH13, RAC1	468	4	19234	20.5491	1	1	0.985885
GOTERM_BP_DIRECT	GO:0098904	regulation of AV node cell action potential	2	0.40404	0.0936465	CXADR, ANK2	468	4	19234	20.5491	1	1	0.985885
GOTERM_BP_DIRECT	GO:1902685	positive regulation of receptor localization to synapse	2	0.40404	0.0936465	STX7, DBN1	468	4	19234	20.5491	1	1	0.985885
GOTERM_BP_DIRECT	GO:0006114	glycerol biosynthetic process	2	0.40404	0.0936465	GOT1, PGP	468	4	19234	20.5491	1	1	0.985885
GOTERM_BP_DIRECT	GO:2001257	regulation of cation channel activity	2	0.40404	0.0936465	HOMER1, ANK2	468	4	19234	20.5491	1	1	0.985885
GOTERM_BP_DIRECT	GO:0031161	phosphatidylinositol catabolic process	2	0.40404	0.0936465	INPP5F, PLCB1	468	4	19234	20.5491	1	1	0.985885
GOTERM_BP_DIRECT	GO:0099612	protein localization to axon	2	0.40404	0.0936465	ANK3, COPE	468	4	19234	20.5491	1	1	0.985885
GOTERM_BP_DIRECT	GO:0007032	endosome organization	4	0.808081	0.0956225	VPS33B, STX6, DNM1, PI4K2A	468	45	19234	3.65318	1	1	0.985885
GOTERM_BP_DIRECT	GO:0090307	mitotic spindle assembly	4	0.808081	0.0956225	GOLGA2, POLDIP2, SMC3, CLASP2	468	45	19234	3.65318	1	1	0.985885
GOTERM_BP_DIRECT	GO:0098962	regulation of postsynaptic neurotransmitter receptor activity	3	0.606061	0.0988144	HOMER1, NPTXR, DLGAP3	468	22	19234	5.60431	1	1	0.985885
GOTERM_BP_DIRECT	GO:0061028	establishment of endothelial barrier	3	0.606061	0.0988144	PDE2A, MYADM, MSN	468	22	19234	5.60431	1	1	0.985885
GOTERM_BP_DIRECT	GO:0043066	negative regulation of apoptotic process	21	4.24242	0.0999295	PDXK, WFS1, API5, PRKCE, AGAP2, CBL, CLU, RELA, CX3CL1, SIRT2, SMARCA4, MTDH, DNAJA1, UFL1, COPS5, PPT1, MYO18A, PTK2B, NAA38, NOS1, SNCA	468	604	19234	1.42891	1	1	0.985885
GOTERM_BP_DIRECT	GO:0006457	protein folding	7	1.41414	0.0999797	DNAJA1, PDCL3, HSPH1, TBCC, PFDN5, HSPA13, PFDN6	468	131	19234	2.19609	1	1	0.985885
